# Supplementary material for: Research ReportDiurnal global ocean surface pCO2 and air–sea CO2 flux reconstructed from spaceborne LiDAR data
Source: PNAS Nexus. 2023 Dec 14;3(1):pgad432. doi: 10.1093/pnasnexus/pgad432 (PMC10748481; doi:10.1093/pnasnexus/pgad432)
Supplement: pgad432_Supplementary_Data [file pgad432_supplementary_data.zip]

Archive with 2 entries (2 files):
- PNASNEXUS-PNASNEXUS-2022-01143RR-s02.xlsx
- PNASNEXUS-PNASNEXUS-2022-01143RR-s01.docx
