# Supplementary material for: Research ReportDiurnal global ocean surface pCO2 and air–sea CO2 flux reconstructed from spaceborne LiDAR data
Source: PNAS Nexus. 2023 Dec 14;3(1):pgad432. doi: 10.1093/pnasnexus/pgad432 (PMC10748481; doi:10.1093/pnasnexus/pgad432)
Supplement: pgad432_Supplementary_Data [file pgad432_supplementary_data.zip › PNASNEXUS-PNASNEXUS-2022-01143RR-s02.xlsx]

## Sheet: pCO2 SOCAT&FNN-LID
pCO2 from SOCAT&FNNN-LID (uatm)
375.114	378.855
381.652	377.505
382.555	381.896
377.609	380.538
381.064	381.556
379.137	381.749
390.568	385.67
384.435	386.833
390.03	388.049
389.552	387.456
390.478	391.316
391.671	392.134
388.425	394.436
386.817	394.725
394.112	391.555
392.921	391.859
390.148	392.471
393.317	392.528
395.296	392.519
392.457	NaN
375.167	384.592
378.45	387.192
414.752	423.146
416.496	421.621
416.803	420.333
424.79	422.004
439.923	422.977
442.425	428.302
449.994	437.312
444.63	439.539
442.958	448.547
392.702	376.525
379.446	371.61
356.331	353.441
362.996	357.761
366.004	358.95
386.26	358.119
389.466	364.037
389.866	364.357
372.575	364.135
397.683	368.749
358.393	373.103
397.708	373.726
403.792	371.782
406.463	373.915
407.747	395.053
406.874	404.428
387.422	411.898
387.955	409.328
396.132	408.857
396.307	418.855
400.785	419.5
408.358	423.24
412.929	424.12
404.722	427.497
423.962	422.187
435.541	422.386
420.073	420.828
418.55	422.223
415.144	422.406
416.496	419.745
418.273	419.543
423.028	418.558
440.183	419.124
442.083	423.803
444.362	427.757
449.462	428.218
445.272	426.267
446.381	429.863
441.759	437.668
396.548	382.805
395.499	378.828
354.779	364.225
355.806	359.837
353.411	361.123
367.224	360.263
372.498	361.037
374.738	363.21
374.18	365.253
357.013	366.728
372.058	365.812
348.844	369.585
377.557	373.568
377.729	375.693
379.477	377.35
377.168	379.096
397.896	379.211
400.695	381.717
402.597	396.099
404.968	408.647
403.193	412.559
389.919	418.179
388.16	410.273
389.82	411.909
397.348	419.454
400.478	425.685
406.806	428.363
413.102	424.401
407.544	418.683
412.999	421.55
404.08	422.012
403.761	422.824
419.924	422.984
422.173	422.097
422.423	421.956
431.064	421.497
426.058	419.668
416.332	420.292
435.272	428.192
368.592	374.514
371.207	375.997
390.806	378.057
361.34	362.128
356.213	362.17
404.481	403.971
407.835	409.462
431.408	425.676
428.208	423.217
337.588	374.486
352.391	370.004
366.08	372.001
406.25	397.127
403.722	400.789
418.161	414.555
386.374	409.656
353.427	368.002
354.62	366.422
362.682	361.062
373.502	372.529
402.139	375.575
398.337	378.647
394.893	388.407
367.577	402.762
354.071	364.918
349.024	361.554
362.616	353.519
372.998	357.167
369.917	357.125
371.623	360.346
378.174	361.511
389.367	369.157
375.199	384.573
362.662	386.147
363.115	387.111
365.641	389.17
365.443	361.044
360.678	365.825
362.086	361.601
372.576	350.696
365.731	353.096
371.22	365.32
371.373	370.822
374.907	379.815
387.479	388.682
377.613	388.337
354.364	356.957
356.622	354.749
368.341	352.911
375.89	369.938
383.892	360.814
370.551	376.256
382.752	379.024
353.161	350.349
354.264	347.911
353.859	351.098
362.276	365.366
357.9	365.463
356.789	354.36
350.251	351.339
352.348	351.265
349.618	349.576
347.131	356.36
356.791	356.83
352.522	355.192
355.782	356.868
350.61	347.958
341.56	348.28
343.306	347.305
349.067	347.149
351.107	350.359
354.171	352.675
350.538	346.319
343.221	340.785
358.701	349.604
350.707	348.782
354.141	349.676
343.065	338.666
343.59	340
334.751	347.684
349.597	347.779
353.619	349.271
342.471	340.285
340.538	342.002
342.261	347.457
341.862	346.789
327.331	346.58
353.45	345.909
352.236	346.762
341.829	349.116
327.758	348.084
330.779	350.746
348.702	341.528
352.551	342.008
340.936	347.376
325.569	348.5
320.608	349.23
350	339.248
340.011	348.756
323.165	348.562
323.65	347.661
322.892	346.891
351.301	336.355
338.574	346.34
337.608	340.688
329.281	344.138
323.913	345.344
347.328	332.738
337.908	337.229
334.825	344.722
334.591	344.438
331.904	343.656
334.94	329.288
338.149	335.829
331.09	343.587
332.911	345.049
334.38	324.295
325.48	324.966
330.266	340.649
329.151	341.677
328.363	342.981
320.071	322.151
328.351	342.43
330.942	342.658
318.218	319.948
337.138	340.802
321.856	338.138
323.417	340.844
327.447	343.718
312.585	323.743
311.353	319.561
335.663	335.167
333.19	339.312
321.348	337.415
320.966	339.705
312.191	320.816
322.804	337.289
323.341	337.424
321.702	337.103
307.715	321.395
332.486	326.016
333.27	329.244
331.999	329.413
331.185	327.897
319.816	338.094
318.934	338.656
309.165	319.452
324.464	321.753
324.609	323.246
327.396	323.102
319.858	339.908
322.363	339.566
323.574	338.387
304.995	319.816
307.41	319.184
319.233	322.42
322.055	321.996
324.258	323.246
321.939	335.885
322.858	337.962
304.577	315.68
319.97	325.834
317.883	322.991
319.229	333.872
325.914	336.932
323.858	338.428
300.985	312.227
318.49	322.842
319.24	325.705
319.033	324.146
319.424	331.611
318.539	331.748
301.247	304.735
299.523	308.366
317.097	320.356
318.954	321.703
316.953	335.883
313.362	335.392
312.309	334.317
302.224	308.138
300.489	299.92
312.569	319.443
313.922	320.615
315.934	338.431
320.112	336.717
299.314	308.11
312.596	315.434
312.438	318.165
327.901	335.879
319.167	330.997
311.189	334.307
312.413	309.317
311.535	310.434
316.388	316.097
328.701	317.986
331.264	308.336
332.873	309.932
312.235	314.253
313.905	308.938
339.363	NaN
322.337	315.821
322.248	314.191
312.85	315.854
314.741	315.444
324.81	322.027
323.637	314.947
323.775	343.43
317.043	313.167
314.88	312.131
325.358	312.542
323.701	317.596
324.034	315.123
325.695	316.553
324.579	319.562
311.805	320.222
323.407	318.192
325.337	339.941
324.994	341.25
327.532	317.71
325.362	316.848
321.705	319.781
320.16	323.238
320.108	322.477
321.394	320.929
330.102	320.789
328.699	342.826
320.485	320.391
320.264	322.264
323.198	320.74
324.472	317.886
323.555	320.55
334.716	320.981
329.115	325.688
328.409	323.81
330.903	317.283
330.42	322.399
332.422	327.046
334.048	326.104
342.384	330.256
325.172	346.001
328.266	344.296
331.507	322.568
333.988	326.506
327.624	326.596
332.074	318.317
322.203	316.316
324.939	325.525
322.267	321.374
320.242	333.717
321.002	330.634
337.431	328.462
339.664	329.59
340.512	329.188
344.123	328.009
341.32	327.045
347.375	331.865
349.546	331.823
355.282	337.178
353.942	333.68
348.816	332.902
343.965	326.844
342.509	335.107
344.437	336.765
340.453	337.848
344.133	336.885
346.321	336.876
346.429	337.283
341.012	334.746
341.618	336.028
337.144	337.013
332.76	329.782
330.253	333.719
337.826	336.284
337.178	336.648
335.45	334.863
335.914	334.568
334.974	331.642
331.646	326.929
334.899	327.702
334.765	323.411
336.013	326.338
334.02	328.333
336.995	326.252
332.621	325.514
334.506	328.851
334.859	330.81
329.708	347.627
324.164	343.5
367.362	400.142
358.808	378.006
345.461	351.234
347.079	334.985
345.913	341.714
325.449	336.096
324.065	327.866
326.921	330.193
332.852	331.468
335.874	331.764
336.148	330.22
324.821	348.232
324.842	346.885
362.983	NaN
401.094	371.656
341.09	332.16
341.619	332.983
347.164	333.702
326.511	351.005
326.728	353.462
329.267	346.845
345.57	334.936
346.69	335.536
348.7	336.537
349.291	335.864
325.353	358.51
331.327	356.128
350.067	337.451
350.084	337.313
349.155	336.498
349.214	336.956
348.567	336.871
345.837	338.577
345.467	336.875
340.226	340.135
340.666	337.935
341.715	337.124
345.63	336.935
348.018	333.697
348.797	335.48
348.582	345.165
344.972	350.222
343.007	347.332
346.211	348.814
368.003	393.157
374.132	351.392
408.193	389.013
404.057	417.186
429.051	405.189
374.382	407.307
356.217	352.369
360.329	355.375
379.893	378.891
405.202	476.409
375.412	408.533
389.381	399.216
396.335	387.737
353.767	341.888
361.634	355.239
353.938	363.374
356.944	373.259
359.251	360.696
389.004	NaN
349.739	357.265
374.648	360.193
368.527	350.76
372.063	349.777
356.683	349.724
343.313	391.357
369.43	370.497
363.41	359.897
358.724	353.07
372.052	352.938
364.786	357.397
364.017	366.035
359.041	366.485
350.869	390.462
400.468	385.229
385.363	387.755
397.055	397.193
404.444	394.053
415.336	411.818
406.174	400.314
403.685	399.518
407.126	396.383
411.271	388.841
410.506	390.381
412.757	399.238
401.713	397.129
382.831	390.764
381.381	398.723
383.54	400.861
372.03	383.55
406.733	348.724
382.184	344.585
374.322	350.596
398.159	366.268
405.224	375.726
399.599	390.756
416.486	416.813
426.298	423.268
387.371	427.122
381.221	428.509
381.147	424.058
379.755	430.224
382.969	429.33
399.685	426.948
395.224	429.144
400.303	424.867
425.492	436.609
445.79	450.371
440.266	453.923
446.398	445.471
464.832	436.485
450.006	423.246
429.293	401.779
401.306	396.09
381.011	408.902
367.764	417.327
375.869	419.446
377.802	423.735
372.489	426.391
382.204	425.253
388.102	413.186
391.88	398.571
390.857	402.526
404.377	409.79
431.302	408.13
441.369	418.72
434.89	423.648
421.332	417.475
396.502	415.367
390.683	418.114
396.942	419.633
411.925	420.385
388.522	425.6
369.563	366.251
356.072	359.427
352.288	358.738
357.643	357.577
356.824	352.713
349.942	357.561
349.702	355.758
350.854	351.299
349.335	353.435
353.735	357.242
351.742	350.994
348.283	351.358
346.129	352.557
348.968	352.113
348.62	353.674
350.018	354.886
352.943	358.414
352.516	363.236
352.845	364.547
354.245	358.372
356.036	359.494
361.374	361.794
363.535	364.565
368.738	364.913
366.393	361.736
360.01	365.346
362.823	363.623
366.332	364.896
368.274	365.214
361.911	362.591
363.005	361.063
358.899	357.903
359.762	354.262
354.312	348.082
351.201	347.413
366.549	362.947
371.61	365.465
353.215	341.775
355.691	347.567
352.348	342.071
347.628	342.406
367.45	357.129
367.154	357.339
359.402	337.114
336.974	343.891
352.883	345.652
354.808	347.031
369.374	357.869
371.103	354.839
367.566	346.317
338.298	338.639
346.477	343.022
351.56	344.174
348.478	340.819
339.891	341.283
354.225	350.646
342.09	337.599
340.344	340.399
337.163	337.448
333.257	337.066
334.93	339.277
331.66	335.134
339.838	334.861
334.633	337.222
334.48	331.025
334.261	333.887
340.708	334.442
347.729	331.067
325.298	333.061
325.268	326.919
322.553	333.888
323.49	337.416
322.529	335.981
322.197	329.57
325.298	328.912
323.162	328.289
324.256	329.275
322.578	329.768
330.214	329.322
320.189	330.739
321.387	329.561
315.199	324.467
305.917	318.064
321.328	326.569
326.597	326.572
323.028	332.747
327.113	342.434
317.605	325.759
318.284	323.487
301.479	323.889
308.879	335.625
320.657	340.277
321.961	328.95
323.549	319.975
321.518	306.252
325.932	338.544
330.957	342.022
315.58	324.662
324.316	333.035
330.401	332.479
346.228	356.306
334.843	336.393
308.672	330.493
315.483	329.764
316.533	330.075
337.38	330.04
387.204	340.839
340.396	335.392
334.863	336.033
335.157	331.603
316.893	329.411
336.449	366.008
339.673	338.884
335.729	NaN
332.896	NaN
341.135	335.12
340.778	319.219
347.509	324.528
337.487	330.978
318.023	327.878
343.973	311.83
354.223	335.167
342.518	338.922
327.553	338.157
308.501	311.002
299.576	334.097
290.705	332.964
337.241	320.482
351.769	370.955
351.521	358.786
345.184	325.516
338.742	322.448
351.38	372.61
349.447	357.078
347.501	369.237
339.949	336.754
343.852	330.195
347.005	374.512
349.817	365.439
348.955	372.941
356.037	370.676
360.096	349.92
357.297	344.118
343.957	334.866
354.058	374.312
350.94	371.604
352.381	369.23
364.537	355.204
361.778	350.556
339.38	359.605
344.429	363.617
353.19	356.881
353.47	356.06
373.061	370.651
363.82	364.752
350.968	354.44
339.695	350.304
340.024	360.384
372.795	378.85
374.314	368.292
346.939	364.842
355.552	360.488
339.235	356.2
373.926	375.002
371.966	372.773
338.137	344.754
350.567	NaN
374.119	378.887
365.627	378.434
357.955	362.92
384.66	385.443
379.586	383.608
341.899	349.176
354.772	365.192
373.883	373.094
384.858	381.608
374.625	380.262
362.976	370.184
347.386	361.588
357.761	371.227
373.715	385.341
382.226	380.58
387.371	377.307
375.491	370.132
372.634	369.387
370.064	362.472
379.714	381.934
378.183	379.434
365.464	364.892
371.844	358.237
390.38	383.2
390.352	380.116
372.758	369.828
393.354	384.094
376.966	382.497
368.462	376.417
392.248	385.846
389.473	383.91
387.896	383.107
366.066	383.148
380.629	381.771
394.648	386.086
393.968	385.099
379.257	384.498
382.635	383.538
396.045	384.343
375.404	387.847
390.611	382.522
387.88	382.752
372.741	387.814
374.353	382.587
382.008	382.617
368.632	381.337
373.175	381.421
374.523	381.468
370.964	380.745
376.867	377.13
373.094	381.701
371.591	380.893
380.179	382.382
371.658	380.385
372.929	380.882
387.109	377.039
393.782	380.979
389.2	375.924
489.98	427.019
486.706	402.993
383.007	376.418
381.857	379.74
493.477	431.075
484.175	433.691
376.643	378.142
376.87	379.467
379.378	379.831
483.979	451.954
382.213	380.745
390.438	381.748
465.604	455.002
482.803	462.684
387.799	382.906
387.951	383.973
351.629	369.778
351.409	367.538
459.985	457.298
476.621	463.746
389.367	385.958
385.177	384.487
354.039	371.155
354.327	363.938
351.701	362.667
461.509	461.443
461.577	459.346
383.351	387.12
380.554	387.662
353.819	373.314
348	370.639
345.665	368.769
352.298	362.226
359.62	363.499
368.795	368.689
357.986	360.939
346.166	361.538
441.466	441.102
460.665	455.004
382.917	385.794
383.665	387.02
356.789	NaN
346.636	372.652
343.831	366.226
351.515	368.443
361.972	376.661
366.594	375.616
360.288	373.096
343.194	366.779
387.2	419.177
391.05	414.107
407.619	427.038
442.014	429.953
380.255	386.42
374.747	387.397
373.715	363.485
376.647	354.832
372.584	366.396
375.19	372.071
375.166	360.836
360.851	368.424
370.184	375.472
345.446	374.053
359.762	375.281
403.026	400.528
402.893	394.168
384.93	392.338
385.913	388.839
381.817	399.023
380.193	389.195
380.322	392.953
374.74	364.597
363.325	363.516
373.915	363.422
378.419	354.147
372.646	361.777
374.456	371.262
374.807	372.558
379.149	366.185
372.176	363.755
361.318	364.515
362.836	369.517
354.251	373.197
374.296	373.708
373.142	376.007
379.334	377.959
400.509	395.208
398.286	391.795
375.893	376.587
378.43	384.252
376.275	396.265
369.168	365.191
364.462	364.978
370.525	367.42
368.868	368.254
367.28	361.7
372.758	358.333
366.155	360.487
359.4	361.938
374.337	357.411
374.631	354.174
371.704	363.531
371.178	367.435
362.005	361.405
362.383	361.634
367.291	376.946
368.642	375.991
375.812	375.663
372.362	377.004
373.634	381.658
378.86	367.449
372.852	370.267
351.073	370.736
355.471	361.832
367.643	352.957
352.672	350.322
354.894	350.346
353.839	352.176
359.123	353.522
354.061	354.65
362.936	364.077
366.232	356.652
361.395	359.216
361.542	363.841
369.157	369.454
368.906	367.983
370.127	365.157
367.964	367.661
367.047	364.494
366.885	363.953
377.73	356.717
374.044	365.104
356.129	370.078
348.758	353.191
352.4	350.239
354.681	352.224
355.462	354.242
357.317	356.71
358.665	361.269
358.251	361.895
356.343	356.313
356.023	352.534
364.144	356.381
363.499	355.507
365.541	357.906
367.997	359.22
364.119	355.106
362.921	355.571
367.933	360.558
368.056	357.888
376.929	354.935
354.084	357.774
351.494	352.486
354.939	353.142
360.908	355.492
369.957	355.056
359.48	358.388
359.448	354.836
361.94	356.056
360.171	355.621
359.087	353.303
365.47	361.609
354.138	354.097
355.41	377.844
366.072	351.344
350.767	357.717
361.709	352.142
360.657	352.058
361.499	351.752
361.383	352.321
373.438	355.102
372.196	353.222
351.051	362.63
351.954	354.564
360.95	347.54
361.706	347.195
372.256	361
351.247	353.258
348.683	350.171
349.048	349.756
351.289	351.142
353.524	349.185
353.324	345.963
347.923	338.525
351.509	340.942
343.655	330.899
346.081	336.425
344.047	328.737
323.271	329.142
331.831	329.812
325.657	330.197
316.661	327.59
310.135	326.19
307.8	328.616
307.516	328.316
316.761	320.24
307.668	316.229
313.26	318.717
313.046	316.983
311.527	315.193
311.438	314.155
310.974	314.956
310.702	315.299
307.427	308.555
307.886	310.565
308.189	304.559
300.869	304.331
299.718	304.199
304.547	302.495
312.88	313.267
311.986	310.527
305.498	302.254
303.225	302.742
301.964	305.361
304.426	305.639
303.156	305.585
302.817	306.21
299.937	301.655
299.883	302.215
301.891	310.271
309.42	314.358
310.65	315.628
308.641	315.458
318.695	321.033
314.077	316.24
309.002	312.552
313.296	319.124
306.957	313.686
300.418	307.236
301.949	316.806
315.336	321.283
310.281	318.352
313.859	320.221
315.149	321.818
313.093	317.587
309.355	313.051
312.851	324.158
314.304	321.126
310.524	320.387
307.492	322.089
300.67	323.823
302.319	321.352
312.838	313.675
314.039	321.413
329.917	325.6
315.657	327.072
316.404	328.059
311.538	326.838
312.813	313.341
317.157	321.079
316.895	330.239
317.262	329.742
319.571	327.709
320.864	353.51
312.712	342.265
313.042	327.672
319.024	328.66
319.487	333.799
323.001	336.164
324.068	339.023
328.257	342.192
324.468	334.266
323.755	331.697
325.246	334.45
327.515	332.618
334.212	336.897
334.98	335.358
319.071	371.689
333.73	355
326.634	333.877
328.224	347.171
326.834	340.805
326.667	340.301
331.945	336.984
333.594	331.32
334.135	337.214
336.385	342.967
337.686	347.784
336.869	355.764
337.353	333.384
339.903	336.816
333.191	334.669
334.976	336.254
335.822	338.183
333.522	339.488
331.69	339.138
378.412	NaN
372.218	390.636
351.086	380.281
332.42	341.053
332.874	342.181
333.694	344.468
331.055	343.778
328.681	341.685
332.43	342.306
334.473	343.004
334.592	341.667
332.153	342.555
384.523	387.509
369.221	380.475
367.851	388.505
333.539	343.852
331.462	341.974
334.669	341.311
337.378	338.643
337.173	336.596
338.751	338.145
339.142	339.071
339.218	335.25
337.171	332.945
337.272	332.876
359.562	411.748
337.249	337.213
338.892	333.707
341.23	333.109
341.525	335.83
343.722	336.895
342.862	339.675
340.988	339.443
341.627	335.874
340.059	339.308
340.106	334.477
350.801	NaN
353.805	344.269
354.002	370.131
360.373	386.713
342.216	340.825
343.562	338.416
343.203	345.579
342.033	340.04
339.836	341.741
342.821	339.076
343.422	337.832
341.593	336.646
342.032	334.676
343.782	333.064
399.723	415.218
393.615	395.992
341.616	334.348
341.549	334.797
340.861	334.904
343.185	334.718
349.304	342.064
357.082	340.972
352.249	343.665
366.403	353.588
363.909	362.155
415.422	418.011
428.737	419.845
440.379	394.783
378.221	363.705
454.672	417.608
422.937	399.871
329.864	337.338
347.453	335.995
345.095	335.665
337.465	338.909
397.877	399.893
361.894	382.082
327.965	348.138
329.853	346.557
337.088	341.245
323.831	347.697
334.738	358.709
354.566	365.638
355.05	369.864
370.354	367.02
352.432	359.367
334.695	359.178
353.085	356.333
350.932	351.515
347.586	349.393
350.549	352.298
352.156	351.956
350.226	351.626
341.226	351.102
329.37	342.51
327.968	339.014
329.882	337.26
326.119	352.48
371.147	365.246
375.256	380.347
350.923	360.664
353.927	359.769
343.116	353.174
345.315	349.376
343.104	348.331
336.001	346.67
333.036	346.59
329.878	349.189
332.713	350.172
334.426	348.498
335.203	351.474
348.281	346.221
350.277	358.762
357.421	368.028
379.65	377.243
363.669	377.617
371.56	370.568
362.108	NaN
242.002	NaN
168.267	NaN
360.874	354.776
364.186	356.557
351.66	351.471
361.476	365.278
338.483	NaN
357.831	332.536
345.262	317.497
345.665	345.946
347.093	352.415
349.108	339.733
326.977	360.268
320.009	336.387
357.357	347.467
358.929	325.046
355.358	319.38
356.759	322.152
361.887	323.017
353.069	324.046
346.618	321.113
338.596	336.277
344.127	333.264
343.444	329.842
349.514	333.406
348.839	351.751
351.388	348.642
349.858	336.002
347.231	336.21
345.06	334.325
335.209	336.925
331.613	336.047
336.2	335.62
347.746	338.733
357.338	346.636
357.067	340.081
365.977	355.646
359.72	354.84
344.468	331.949
326.306	326.137
308.864	336.854
322.84	334.747
318.185	333.436
290.319	314.506
268.98	309.067
247.726	302.079
289.748	298.29
217.704	322.897
329.097	280.175
333.566	321.84
342.322	329.867
344.595	340.685
327.768	345.773
324.847	330.137
348.277	335.025
349.411	337.238
349.486	336.605
354.103	347.372
349.077	332.678
336.565	338.739
346.395	322.536
340.634	325.092
327.4	343.991
355.269	350.259
355.288	356.048
354.037	351.368
352.735	357.859
349.696	357.564
353.169	362.372
347.73	359.898
352.471	360.862
354.089	367.729
360.93	352.05
357.2	358.141
361.799	355.422
354.188	341.775
358.698	381.917
372.177	376.806
372.085	379.831
373.634	384.05
344.129	358.548
350.441	356.551
384.841	383.215
341.584	346.141
347.425	353.858
388.614	387.095
353.007	361.109
383.639	391.257
386.105	390.896
362.716	359.019
365.134	354.335
350.536	361.491
345.762	361.357
383.257	396.061
383.006	392.245
382.122	388.644
363.974	372.485
360.66	359.986
375.85	374.89
397.433	388.996
379.449	386.759
380.798	383.587
361.038	365.121
360.399	362.106
385.291	384.218
391.014	381.755
389.739	389.765
382.297	388.755
386.318	387.171
358.936	375.065
389.285	390.052
387.428	391.895
384.732	391.552
387.12	389.617
372.744	393.029
365.924	396.223
390.242	395.027
386.531	387.752
383.44	387.738
385.7	387.395
377.399	402.439
380.168	402.207
403.012	402.793
407.163	402.882
416.416	402.407
411.462	400.896
391.703	398.731
380.559	387.304
383.053	388.297
383.613	386.64
397.737	407.125
396.489	410.405
401.698	410.467
402.981	407.054
406.258	408.168
404.139	410.984
409.252	408.053
405.249	405.094
403.717	404.458
407.28	402.107
414.286	400.704
380.174	385.912
379.763	388.333
382.287	387.895
400.101	410.117
397.917	415.028
408.383	402.804
412.408	401.815
380.013	387.781
383.298	384.296
395.493	386.984
403.968	408.226
404.014	406.644
395.317	403.382
378.34	400.543
378.88	380.568
377.777	383.747
377.464	382.924
383.22	384.103
382.115	382.722
375.248	382.884
382.157	383.871
405.698	402.005
391.093	397.983
377.866	382.955
380.262	372.925
407.396	372.923
377.612	374.459
378.412	370.444
375.406	369.795
395.275	376.022
400.87	375.291
387.622	377.453
361.242	368.745
364.946	380.828
383.001	368.734
412.52	382.033
380.971	371.791
372.968	371.464
369.641	381.488
376.173	392.23
372.192	374.651
362.592	359.2
365.913	359.326
364.361	359.826
376.831	360.203
385.92	361.186
381.982	377.16
383.174	375.563
379.996	372
370.542	370.128
374.605	371.119
373.57	373.277
371.086	386.221
369.573	380.419
386.943	391.966
357.895	360.209
359.062	359.322
359.261	358.946
361.93	358.346
368.217	356.772
364.471	355.633
378.046	385.933
376.255	386.59
372.626	370.507
372.117	370.531
370.749	375.442
374.099	381.742
409.409	388.335
377.824	387.441
381.426	390.837
381.106	386.578
381.01	376.445
391.153	383.865
406.87	383.363
355.576	357.61
355.899	358.319
378.168	384.901
377.055	388.324
379.557	388.981
392.875	383.391
389.73	380.765
355.442	355.067
354.434	354.391
381.881	380.847
378.656	381.126
391.239	381.98
368.853	384.649
356.128	351.011
378.065	362.753
377.604	367.695
383.882	369.121
357.864	350.306
355.36	349.808
373.03	366.01
373.013	363.99
375.252	359.298
355.793	349.181
356.945	349.305
368.824	367.562
368.068	360.169
360.745	359.859
356.858	348.058
366.057	369.479
367.081	368.522
358.886	365.554
356.987	362.928
355.827	350.962
356.835	349.518
364.09	354.332
365.751	373.069
356.409	363.803
366.602	344.767
371.022	362.169
356.964	375.299
354.827	370.946
356.542	340.171
354.508	346.744
350.069	360.385
342.492	333.394
340.353	347.547
337.676	350.04
340.348	334.52
338.436	331.126
340.715	325.281
341.733	329.522
344.867	323.751
328.196	318.26
316.635	315.349
321.42	316.562
313.694	309.03
315.313	307.976
310.474	307.544
311.488	309.489
306.552	308.505
307.173	309.249
304.363	308.407
299.686	NaN
319.755	NaN
365.101	NaN
410.845	397.572
407.272	402.073
402.02	353.879
397.767	414.164
420.968	397.658
421.441	416.786
420.135	394.979
432.534	397.96
418.747	432.323
422.354	400.91
399.251	439.689
388.937	410.822
418.332	402.479
382.239	405.814
369.068	401.22
376.579	385.486
375.234	346.824
414.641	399.105
369.372	423.791
401.848	410.737
422.863	399.001
373.306	357.506
362.433	385.024
364.096	364.189
372.143	313.267
425.333	425.353
401.756	410.155
359.629	399.901
353.964	356.439
358.088	362.816
369.281	362.193
391.996	374.773
383.877	375.563
360.658	NaN
412.388	406.606
428.518	400.735
364.71	354.313
372.492	351.765
371.102	350.803
367.453	353.045
352.979	358.221
427.618	401.817
438.116	404.752
451.945	400.548
462.552	404.686
425.674	410.837
381.749	368.93
372.058	364.959
364.584	362.478
364.149	361.479
361.428	359.723
353.895	354.278
356.293	364.394
418.535	409.448
426.086	416.019
432.686	419.252
434.554	423.281
428.033	430.252
440.54	418.943
389.329	427.794
414.812	427.992
434.07	413.573
440.015	403.197
432.461	403.348
423.855	405.328
426.897	404.577
436.478	401.236
391.828	399.382
395.981	396.853
399.028	395.403
393.742	389.434
425.111	414.863
432.972	409.013
430.836	405.665
421.285	417.75
414.168	417.659
408.647	421.519
420.11	420.12
431.508	414.89
434.986	412.187
396.183	427.27
389.25	426.929
391.291	425.668
443.154	418.314
407.87	417.702
412.251	421.344
422.976	420.013
410.934	432.432
423.255	442.732
440.967	449.645
450.187	453.752
461.997	455.742
467.781	448.405
444.347	431.52
426.986	401.549
354.508	384.09
349.188	380.738
356.973	370.034
360.241	377.418
370.004	389.759
380.392	385.764
382.024	382.176
376.839	396.778
380.819	383.969
383.847	396.99
394.396	414.474
433.008	423.966
308.781	337.295
310.552	342.89
306.799	344.203
314.011	338.542
341.155	NaN
363.797	NaN
353.736	351.161
352.85	343.4
318.195	322.277
318.831	314.804
352.937	350.734
348.512	348.082
293.597	332.716
316	347.011
350.493	360.764
352.171	368.26
330.102	342.967
370.948	365.994
356.795	355.082
341.789	370.749
352.715	340.62
352.014	347.188
346.253	352.642
350.797	356.73
353.765	365.507
358.9	357.375
356.047	366.877
348.563	339.799
351.591	342.043
353.403	354.482
355.118	349.988
352.48	354.181
382.95	380.287
366.151	373.906
354.568	372.758
367.753	378.875
350.051	334.521
348.602	336.992
348.489	347.285
350.521	350.074
351.968	364.668
348.227	368.279
370.108	373.948
383.422	375.145
343.903	357.656
345.545	330.897
348.148	351.542
348.708	339.58
349.592	365.597
347.063	376.228
386.049	372.992
341.551	351.66
343.917	360.374
342.665	343.529
344.387	361.779
349.903	365.709
345.974	365.204
345.83	366.034
343.112	332.788
348.661	341.16
347.364	344.103
351.541	366.136
348.075	333.82
362.371	347.573
357.908	351.571
357.639	358.206
350.569	336.892
358.305	347.612
359.419	332.786
362.364	348.918
353.171	360.835
363.442	357.131
362.336	361.059
359.176	368.062
369.061	363.529
364.63	360.601
376.975	361.705
375.586	367.524
366.24	367.648
380.409	366.891
383.699	365.227
363.898	364.57
386.008	362.278
385.266	371.088
365.605	368.489
367.347	364.741
362.696	357.623
356.266	363.185
358.542	365.742
356.088	331.016
357.634	346.736
357.664	351.319
357.802	355.986
300.338	307.435
301.265	308.308
296.688	301.1
305.538	307.885
302.445	309.319
290.745	290.668
291.731	291.963
303.88	308.602
302.922	305.561
311.84	308.086
302.49	304.07
302.984	295.922
302.988	304.162
308.758	293.625
311.154	311.791
307.843	291.811
306.948	306.025
297.63	294.933
292.605	308.117
295.963	313.665
297.429	309.786
305.252	312.789
308.625	305.082
302.617	317.437
302.541	316.656
305.152	330.358
326.769	324.606
244.348	277.842
276.9	278.549
295.114	322.385
377.805	391.168
377.868	367.276
358.699	388.296
374.938	394.089
348.427	381.623
351.918	379.16
347.76	357.941
351.016	366.725
350.261	350.773
349.321	347.152
433.68	392.66
393.959	400.883
438.114	383.216
446.379	378.48
417.616	407.452
462.008	411.701
448.544	427.514
350.558	368.587
350.608	366.568
468.513	455.482
453.843	444.806
366.117	369.446
373.6	368.889
368.991	368.299
365.459	368.148
374.804	368.093
456.225	457.429
475.709	458.275
371.476	373.368
372.107	372.262
466.122	453.121
471.895	454.397
467.537	453.484
386.782	378.528
382.17	375.715
368.929	374.745
476.56	454.668
460.069	469.996
460.023	462.873
389.497	380.606
370.986	377.745
372.48	375.797
444.865	462.814
463.558	462.178
459.421	448.522
387.815	381.12
393.454	381.863
369.87	380.376
440.651	459.863
449.224	460.722
463.903	456.407
474.161	455.687
371.458	377.669
378.94	379.363
370.88	380.761
452.202	456.982
449.233	456.833
474.278	456.151
370.809	382.613
370.902	381.105
373.993	380.762
371.176	379.923
465.929	432.436
450.104	422.861
461.13	424.31
375.444	388.365
366.265	385.105
374.247	382.591
447.296	412.747
448.611	389.821
416.66	386.339
376.989	388.415
366.531	385.396
369.797	378.919
392.786	396.453
385.896	363.123
376.871	377.514
374.706	374.297
361.711	371.918
366.606	367.346
394.847	389.981
390.851	391.221
389.498	359.61
377.742	366.057
376.719	366.125
363.307	366.796
364.129	387.968
384.487	365.888
378.714	366.919
376.868	365.37
362.796	366.812
362.324	370.926
377.533	373.928
372.705	371.376
365.418	369.956
367.65	377.339
372.699	377.911
369.958	375.408
372.061	387.415
374.444	373.365
375.221	383.409
366.924	374.297
363.071	372.26
364.757	376.453
359.596	368.967
361.14	366.929
357.173	362.509
358.661	359.91
361.762	356.392
359.759	354.411
358.307	350.604
321.528	309.086
306.234	NaN
318.992	301.287
327.672	312.628
314.518	312.953
311.993	309.536
315.518	306.626
311.45	281.228
313.766	293.796
314.84	303.871
309.693	305.364
309.052	307.519
310.575	308.992
307.387	313.288
309.237	315.933
307.015	311.577
304.797	315.8
307.479	314.69
297.773	307.893
303.74	313.884
301.46	304.772
311.67	313.639
309.787	309.494
302.063	312.117
304.405	301.405
306.153	312.278
303.149	311.493
282.961	286.904
290.487	300.437
298.518	291.096
299.992	310.111
303.031	309.52
293.451	307.599
296.565	310.156
298.584	315.353
296.75	279.862
296.657	298.447
293.458	300.174
298.619	299.489
302.498	299.876
315.357	311.055
300.43	312.228
306.153	313.984
305.12	317.768
307.559	322.301
312.723	320.191
279.175	288.528
269.385	287.438
329.047	298.936
316.691	305.237
312.771	316.708
312.787	311.035
314.242	314.521
312.124	329.719
317.838	329.173
329.821	330.398
324.003	332.902
323.846	330.221
324.283	326.111
240.961	NaN
263.5	291.232
269.592	309.277
260.967	287.591
309.52	282.636
313.377	296.819
339.524	307.748
325.345	318.108
327.541	330.373
332.484	337.769
336.308	345.849
339.957	340.753
338.203	343.003
333.32	336.277
332.548	333.275
388.011	309.826
292.92	288.8
285.353	304.069
333.666	314.409
334.069	323.492
339.166	347.164
339.714	352.403
337.058	349.981
354.75	340.071
353.04	345.186
347.776	347.376
350.699	349.517
347.348	347.389
345.757	346.235
237.688	292.452
308.746	300.692
410.204	319.26
405.771	313.52
391.762	288.614
404.718	340.749
362.603	354.152
385.798	334.895
378.636	347.183
349.287	359.188
357.26	359.086
356.689	351.111
343.282	356.399
341.899	353.027
340.204	348.361
340.74	345.464
348.142	349.789
347.361	352.589
390.962	363.831
374.449	346.168
369.427	356.227
369.088	352.69
358.432	367.362
344.696	351.028
344.516	347.638
346.907	347.307
350.884	358.846
352.311	366.798
348.058	362.755
347.465	354.777
350.728	347.825
351.063	358.632
351.515	360.38
352.146	354.908
380.616	346.701
355.965	344.488
367.692	368.798
358.025	348.936
352.572	358.217
349.097	361.134
348.749	357.871
348.543	348.786
350	358.774
356.316	362.868
355.37	352.928
353.811	349.191
353.374	351.305
353.52	350.558
353.114	350.046
352.101	352.007
352.017	347.149
349.834	355.254
352.495	349.785
355.468	357.714
356.289	358.237
354.153	354.05
352.123	350.564
352.619	348.725
352.204	352.389
349.079	351.767
346.185	351.412
349.592	352.437
349.781	346.762
351.979	346.805
347.644	349.036
348.918	349.561
345.602	349.771
343.919	349.744
343.519	351.586
339.806	349.29
345.773	350.133
321.562	390.238
401.261	392.767
394.178	394.53
390.741	388.018
361.566	371.611
344.01	351.112
343.233	353.177
347.872	353.628
353.297	352.824
350.832	351.985
357.622	350.801
362.615	350.785
360.372	350.256
362.062	350.093
353.664	346.909
347.27	348.815
350.254	351.348
353.557	352.256
357.738	349.766
351.149	352.087
352.507	352.272
356.169	351.712
355.255	351.252
355.623	351.81
353.436	350.327
353.174	357.095
354.21	357.586
333.476	329.15
261.376	282.995
231.486	281.125
399.724	396.048
404.626	392.963
403.72	395.279
384.96	381.105
383.706	383.777
356.038	353.013
352.432	352.117
347.092	351.133
340.919	349.828
343.016	343.935
344.666	340.066
347.272	344.17
351.675	352.668
350.595	352.719
414.442	403.591
382.94	402.588
401.644	396.308
385.783	386.913
395.823	389.735
397.249	407.43
397.15	397.497
415.807	401.016
419.341	406.116
419.325	406.036
435.52	400.655
431.125	403.779
430.155	399.622
435.939	414.838
435.225	411.492
371.583	NaN
390.137	NaN
[truncated: 248,101+ more rows]

## Sheet: Mean_grid_bias
Mean grid bias between SOCAT&FNF-LID(uatm)
-179.5	-89.5	NaN
-179.5	-88.5	NaN
-179.5	-87.5	NaN
-179.5	-86.5	NaN
-179.5	-85.5	NaN
-179.5	-84.5	NaN
-179.5	-83.5	NaN
-179.5	-82.5	NaN
-179.5	-81.5	NaN
-179.5	-80.5	NaN
-179.5	-79.5	NaN
-179.5	-78.5	NaN
-179.5	-77.5	23.5034
-179.5	-76.5	-6.22395
-179.5	-75.5	2.31866
-179.5	-74.5	-8.54837
-179.5	-73.5	NaN
-179.5	-72.5	-31.3281
-179.5	-71.5	-34.0914
-179.5	-70.5	0.347692
-179.5	-69.5	7.99853
-179.5	-68.5	23.5162
-179.5	-67.5	-0.450086
-179.5	-66.5	10.7166
-179.5	-65.5	12.3722
-179.5	-64.5	-2.85956
-179.5	-63.5	14.085
-179.5	-62.5	15.6785
-179.5	-61.5	26.4003
-179.5	-60.5	0.601535
-179.5	-59.5	7.18803
-179.5	-58.5	NaN
-179.5	-57.5	21.5008
-179.5	-56.5	2.97723
-179.5	-55.5	-7.49979
-179.5	-54.5	-12.7193
-179.5	-53.5	-6.53299
-179.5	-52.5	11.2812
-179.5	-51.5	-0.605017
-179.5	-50.5	6.08966
-179.5	-49.5	-8.40382
-179.5	-48.5	NaN
-179.5	-47.5	-20.0001
-179.5	-46.5	-12.8832
-179.5	-45.5	7.08941
-179.5	-44.5	9.74898
-179.5	-43.5	10.4803
-179.5	-42.5	12.0655
-179.5	-41.5	19.7238
-179.5	-40.5	NaN
-179.5	-39.5	6.79841
-179.5	-38.5	0.478678
-179.5	-37.5	4.18738
-179.5	-36.5	-2.56985
-179.5	-35.5	-2.13569
-179.5	-34.5	1.98224
-179.5	-33.5	-1.69887
-179.5	-32.5	-0.776098
-179.5	-31.5	-4.66581
-179.5	-30.5	6.0323
-179.5	-29.5	2.80965
-179.5	-28.5	5.38469
-179.5	-27.5	8.21849
-179.5	-26.5	1.18935
-179.5	-25.5	-4.61384
-179.5	-24.5	NaN
-179.5	-23.5	NaN
-179.5	-22.5	NaN
-179.5	-21.5	NaN
-179.5	-20.5	NaN
-179.5	-19.5	NaN
-179.5	-18.5	-4.44495
-179.5	-17.5	0.134377
-179.5	-16.5	3.83116
-179.5	-15.5	-0.91012
-179.5	-14.5	5.7943
-179.5	-13.5	-12.0861
-179.5	-12.5	-6.81055
-179.5	-11.5	NaN
-179.5	-10.5	NaN
-179.5	-9.5	NaN
-179.5	-8.5	-7.56788
-179.5	-7.5	-1.53232
-179.5	-6.5	-2.83798
-179.5	-5.5	-4.15369
-179.5	-4.5	-0.418666
-179.5	-3.5	-1.53419
-179.5	-2.5	-1.87959
-179.5	-1.5	3.91569
-179.5	-0.5	4.50361
-179.5	0.5	-3.30937
-179.5	1.5	-2.91063
-179.5	2.5	-1.91718
-179.5	3.5	-0.860455
-179.5	4.5	-2.84886
-179.5	5.5	-4.00564
-179.5	6.5	2.35951
-179.5	7.5	3.16925
-179.5	8.5	-1.93152
-179.5	9.5	-5.32793
-179.5	10.5	-6.19096
-179.5	11.5	NaN
-179.5	12.5	NaN
-179.5	13.5	-14.2182
-179.5	14.5	-0.403172
-179.5	15.5	-8.00839
-179.5	16.5	NaN
-179.5	17.5	NaN
-179.5	18.5	-4.53802
-179.5	19.5	-1.19437
-179.5	20.5	-8.24702
-179.5	21.5	-1.751
-179.5	22.5	1.52759
-179.5	23.5	0.804471
-179.5	24.5	0.599404
-179.5	25.5	2.15588
-179.5	26.5	0.806996
-179.5	27.5	5.16774
-179.5	28.5	-16.6743
-179.5	29.5	-2.5526
-179.5	30.5	-1.6118
-179.5	31.5	0.208909
-179.5	32.5	2.72064
-179.5	33.5	-1.36373
-179.5	34.5	-4.10444
-179.5	35.5	-0.282715
-179.5	36.5	-6.94363
-179.5	37.5	-0.278165
-179.5	38.5	-0.684408
-179.5	39.5	3.13247
-179.5	40.5	0.626061
-179.5	41.5	0.767234
-179.5	42.5	7.57532
-179.5	43.5	-5.14802
-179.5	44.5	-6.55634
-179.5	45.5	-5.07654
-179.5	46.5	7.99978
-179.5	47.5	-2.90571
-179.5	48.5	-10.7394
-179.5	49.5	8.79136
-179.5	50.5	-10.2913
-179.5	51.5	-14.6911
-179.5	52.5	-20.9624
-179.5	53.5	-10.1411
-179.5	54.5	-0.705347
-179.5	55.5	-8.19445
-179.5	56.5	8.79649
-179.5	57.5	2.28254
-179.5	58.5	24.5898
-179.5	59.5	1.54544
-179.5	60.5	-11.5876
-179.5	61.5	13.4139
-179.5	62.5	NaN
-179.5	63.5	NaN
-179.5	64.5	NaN
-179.5	65.5	NaN
-179.5	66.5	NaN
-179.5	67.5	NaN
-179.5	68.5	NaN
-179.5	69.5	NaN
-179.5	70.5	NaN
-179.5	71.5	NaN
-179.5	72.5	NaN
-179.5	73.5	NaN
-179.5	74.5	NaN
-179.5	75.5	-16.0353
-179.5	76.5	32.6623
-179.5	77.5	NaN
-179.5	78.5	NaN
-179.5	79.5	NaN
-179.5	80.5	NaN
-179.5	81.5	NaN
-179.5	82.5	NaN
-179.5	83.5	NaN
-179.5	84.5	NaN
-179.5	85.5	NaN
-179.5	86.5	NaN
-179.5	87.5	NaN
-179.5	88.5	NaN
-179.5	89.5	NaN
-178.5	-89.5	NaN
-178.5	-88.5	NaN
-178.5	-87.5	NaN
-178.5	-86.5	NaN
-178.5	-85.5	NaN
-178.5	-84.5	NaN
-178.5	-83.5	NaN
-178.5	-82.5	NaN
-178.5	-81.5	NaN
-178.5	-80.5	NaN
-178.5	-79.5	NaN
-178.5	-78.5	NaN
-178.5	-77.5	21.1273
-178.5	-76.5	-3.02633
-178.5	-75.5	-8.83527
-178.5	-74.5	-13.8681
-178.5	-73.5	-22.7653
-178.5	-72.5	-34.1444
-178.5	-71.5	-8.30821
-178.5	-70.5	-4.7811
-178.5	-69.5	12.2251
-178.5	-68.5	23.1796
-178.5	-67.5	3.61207
-178.5	-66.5	3.23713
-178.5	-65.5	4.99415
-178.5	-64.5	3.38631
-178.5	-63.5	3.99096
-178.5	-62.5	13.0774
-178.5	-61.5	0.597639
-178.5	-60.5	NaN
-178.5	-59.5	NaN
-178.5	-58.5	-0.0350911
-178.5	-57.5	4.85814
-178.5	-56.5	8.07624
-178.5	-55.5	0.933333
-178.5	-54.5	-7.05509
-178.5	-53.5	1.94661
-178.5	-52.5	8.02306
-178.5	-51.5	0.941181
-178.5	-50.5	0.31229
-178.5	-49.5	-14.8709
-178.5	-48.5	-30.6681
-178.5	-47.5	-25.3402
-178.5	-46.5	10.0804
-178.5	-45.5	4.28129
-178.5	-44.5	13.7933
-178.5	-43.5	12.666
-178.5	-42.5	11.309
-178.5	-41.5	16.2799
-178.5	-40.5	NaN
-178.5	-39.5	2.60376
-178.5	-38.5	11.7638
-178.5	-37.5	5.84232
-178.5	-36.5	6.87016
-178.5	-35.5	6.30297
-178.5	-34.5	2.48764
-178.5	-33.5	0.742669
-178.5	-32.5	3.2699
-178.5	-31.5	-1.46631
-178.5	-30.5	-9.79649
-178.5	-29.5	-0.752321
-178.5	-28.5	-2.51471
-178.5	-27.5	1.50488
-178.5	-26.5	NaN
-178.5	-25.5	0.918881
-178.5	-24.5	6.03251
-178.5	-23.5	11.0274
-178.5	-22.5	10.4605
-178.5	-21.5	NaN
-178.5	-20.5	NaN
-178.5	-19.5	NaN
-178.5	-18.5	-2.50397
-178.5	-17.5	0.771656
-178.5	-16.5	2.41225
-178.5	-15.5	-7.13414
-178.5	-14.5	-5.79683
-178.5	-13.5	15.4364
-178.5	-12.5	-4.48843
-178.5	-11.5	-3.40305
-178.5	-10.5	NaN
-178.5	-9.5	NaN
-178.5	-8.5	-9.77504
-178.5	-7.5	NaN
-178.5	-6.5	NaN
-178.5	-5.5	NaN
-178.5	-4.5	NaN
-178.5	-3.5	NaN
-178.5	-2.5	NaN
-178.5	-1.5	17.5837
-178.5	-0.5	5.1564
-178.5	0.5	2.88289
-178.5	1.5	-18.7552
-178.5	2.5	NaN
-178.5	3.5	2.51922
-178.5	4.5	NaN
-178.5	5.5	1.19268
-178.5	6.5	4.61094
-178.5	7.5	2.71312
-178.5	8.5	-3.85952
-178.5	9.5	-3.7464
-178.5	10.5	-11.051
-178.5	11.5	-12.9822
-178.5	12.5	-11.3356
-178.5	13.5	-20.349
-178.5	14.5	-20.5725
-178.5	15.5	-7.79867
-178.5	16.5	NaN
-178.5	17.5	-6.42871
-178.5	18.5	-2.1976
-178.5	19.5	NaN
-178.5	20.5	-2.90299
-178.5	21.5	-2.12452
-178.5	22.5	3.02059
-178.5	23.5	-1.22382
-178.5	24.5	1.10245
-178.5	25.5	3.39377
-178.5	26.5	3.56414
-178.5	27.5	9.64433
-178.5	28.5	-18.6037
-178.5	29.5	-1.77422
-178.5	30.5	-0.815607
-178.5	31.5	4.83287
-178.5	32.5	1.95199
-178.5	33.5	-1.33434
-178.5	34.5	-5.68319
-178.5	35.5	0.405846
-178.5	36.5	-4.38664
-178.5	37.5	2.30997
-178.5	38.5	0.774757
-178.5	39.5	5.76996
-178.5	40.5	1.381
-178.5	41.5	-7.44673
-178.5	42.5	5.23137
-178.5	43.5	-3.29159
-178.5	44.5	-4.17727
-178.5	45.5	-7.8288
-178.5	46.5	2.08723
-178.5	47.5	5.93792
-178.5	48.5	7.14032
-178.5	49.5	0.985415
-178.5	50.5	-6.49263
-178.5	51.5	-33.5008
-178.5	52.5	-29.3916
-178.5	53.5	-14.5171
-178.5	54.5	2.99427
-178.5	55.5	-0.0624006
-178.5	56.5	34.5297
-178.5	57.5	NaN
-178.5	58.5	-13.8073
-178.5	59.5	8.30529
-178.5	60.5	3.60696
-178.5	61.5	22.0919
-178.5	62.5	NaN
-178.5	63.5	NaN
-178.5	64.5	NaN
-178.5	65.5	NaN
-178.5	66.5	NaN
-178.5	67.5	NaN
-178.5	68.5	NaN
-178.5	69.5	NaN
-178.5	70.5	NaN
-178.5	71.5	NaN
-178.5	72.5	64.2735
-178.5	73.5	82.205
-178.5	74.5	94.073
-178.5	75.5	-19.4074
-178.5	76.5	-11.9381
-178.5	77.5	NaN
-178.5	78.5	NaN
-178.5	79.5	NaN
-178.5	80.5	NaN
-178.5	81.5	NaN
-178.5	82.5	NaN
-178.5	83.5	NaN
-178.5	84.5	NaN
-178.5	85.5	NaN
-178.5	86.5	NaN
-178.5	87.5	NaN
-178.5	88.5	NaN
-178.5	89.5	NaN
-177.5	-89.5	NaN
-177.5	-88.5	NaN
-177.5	-87.5	NaN
-177.5	-86.5	NaN
-177.5	-85.5	NaN
-177.5	-84.5	NaN
-177.5	-83.5	NaN
-177.5	-82.5	NaN
-177.5	-81.5	NaN
-177.5	-80.5	NaN
-177.5	-79.5	NaN
-177.5	-78.5	NaN
-177.5	-77.5	21.6243
-177.5	-76.5	-4.37248
-177.5	-75.5	-7.67169
-177.5	-74.5	-33.3611
-177.5	-73.5	-32.0064
-177.5	-72.5	-16.9202
-177.5	-71.5	-7.82496
-177.5	-70.5	8.88225
-177.5	-69.5	21.2639
-177.5	-68.5	14.7615
-177.5	-67.5	6.53934
-177.5	-66.5	-1.30339
-177.5	-65.5	NaN
-177.5	-64.5	-15.4308
-177.5	-63.5	-5.55686
-177.5	-62.5	-2.25977
-177.5	-61.5	NaN
-177.5	-60.5	NaN
-177.5	-59.5	7.86851
-177.5	-58.5	5.00681
-177.5	-57.5	-0.459368
-177.5	-56.5	-5.62848
-177.5	-55.5	6.86266
-177.5	-54.5	-12.2666
-177.5	-53.5	7.32294
-177.5	-52.5	5.48645
-177.5	-51.5	6.45489
-177.5	-50.5	-7.30319
-177.5	-49.5	NaN
-177.5	-48.5	NaN
-177.5	-47.5	-33.7075
-177.5	-46.5	6.19225
-177.5	-45.5	10.4684
-177.5	-44.5	4.42706
-177.5	-43.5	6.40168
-177.5	-42.5	12.1408
-177.5	-41.5	13.2497
-177.5	-40.5	NaN
-177.5	-39.5	NaN
-177.5	-38.5	5.54256
-177.5	-37.5	NaN
-177.5	-36.5	4.96195
-177.5	-35.5	12.1886
-177.5	-34.5	7.76118
-177.5	-33.5	3.11595
-177.5	-32.5	0.551176
-177.5	-31.5	-1.33973
-177.5	-30.5	-0.223099
-177.5	-29.5	13.3429
-177.5	-28.5	NaN
-177.5	-27.5	0.0293521
-177.5	-26.5	-0.879188
-177.5	-25.5	1.41384
-177.5	-24.5	NaN
-177.5	-23.5	NaN
-177.5	-22.5	0.0961143
-177.5	-21.5	3.57296
-177.5	-20.5	7.32712
-177.5	-19.5	NaN
-177.5	-18.5	NaN
-177.5	-17.5	3.85399
-177.5	-16.5	3.75818
-177.5	-15.5	-4.68606
-177.5	-14.5	-11.1434
-177.5	-13.5	-15.9965
-177.5	-12.5	NaN
-177.5	-11.5	-6.84335
-177.5	-10.5	-3.36332
-177.5	-9.5	-7.0606
-177.5	-8.5	-2.07735
-177.5	-7.5	NaN
-177.5	-6.5	NaN
-177.5	-5.5	NaN
-177.5	-4.5	NaN
-177.5	-3.5	NaN
-177.5	-2.5	9.84073
-177.5	-1.5	12.9599
-177.5	-0.5	-1.65336
-177.5	0.5	0.724871
-177.5	1.5	-11.3792
-177.5	2.5	-19.6417
-177.5	3.5	-13.3093
-177.5	4.5	8.24011
-177.5	5.5	4.26531
-177.5	6.5	2.2142
-177.5	7.5	6.17257
-177.5	8.5	6.45857
-177.5	9.5	-3.68881
-177.5	10.5	-1.47675
-177.5	11.5	NaN
-177.5	12.5	-15.6182
-177.5	13.5	-11.4172
-177.5	14.5	-14.0473
-177.5	15.5	-10.8373
-177.5	16.5	-15.6032
-177.5	17.5	-10.0188
-177.5	18.5	-2.46428
-177.5	19.5	4.48141
-177.5	20.5	-1.56421
-177.5	21.5	-0.230829
-177.5	22.5	1.33151
-177.5	23.5	-2.4678
-177.5	24.5	0.0601454
-177.5	25.5	1.62052
-177.5	26.5	2.70306
-177.5	27.5	4.54741
-177.5	28.5	-11.8597
-177.5	29.5	-0.334021
-177.5	30.5	-1.35753
-177.5	31.5	5.96576
-177.5	32.5	-0.232501
-177.5	33.5	-1.37291
-177.5	34.5	-5.64531
-177.5	35.5	1.81312
-177.5	36.5	-1.1318
-177.5	37.5	3.94729
-177.5	38.5	1.30543
-177.5	39.5	3.04349
-177.5	40.5	3.12125
-177.5	41.5	-2.29729
-177.5	42.5	3.93508
-177.5	43.5	-4.21916
-177.5	44.5	-1.98567
-177.5	45.5	-2.1054
-177.5	46.5	1.11512
-177.5	47.5	8.77059
-177.5	48.5	-0.44462
-177.5	49.5	6.54365
-177.5	50.5	3.08198
-177.5	51.5	-15.7305
-177.5	52.5	-15.3232
-177.5	53.5	-14.9412
-177.5	54.5	2.35314
-177.5	55.5	4.93819
-177.5	56.5	6.85615
-177.5	57.5	NaN
-177.5	58.5	-19.5547
-177.5	59.5	-6.1734
-177.5	60.5	28.2756
-177.5	61.5	10.1048
-177.5	62.5	NaN
-177.5	63.5	NaN
-177.5	64.5	NaN
-177.5	65.5	NaN
-177.5	66.5	NaN
-177.5	67.5	NaN
-177.5	68.5	NaN
-177.5	69.5	NaN
-177.5	70.5	NaN
-177.5	71.5	NaN
-177.5	72.5	63.6442
-177.5	73.5	NaN
-177.5	74.5	11.4498
-177.5	75.5	-5.62006
-177.5	76.5	-0.734222
-177.5	77.5	NaN
-177.5	78.5	NaN
-177.5	79.5	NaN
-177.5	80.5	NaN
-177.5	81.5	NaN
-177.5	82.5	NaN
-177.5	83.5	NaN
-177.5	84.5	NaN
-177.5	85.5	NaN
-177.5	86.5	NaN
-177.5	87.5	NaN
-177.5	88.5	NaN
-177.5	89.5	NaN
-176.5	-89.5	NaN
-176.5	-88.5	NaN
-176.5	-87.5	NaN
-176.5	-86.5	NaN
-176.5	-85.5	NaN
-176.5	-84.5	NaN
-176.5	-83.5	NaN
-176.5	-82.5	NaN
-176.5	-81.5	NaN
-176.5	-80.5	NaN
-176.5	-79.5	NaN
-176.5	-78.5	NaN
-176.5	-77.5	25.1351
-176.5	-76.5	-6.93255
-176.5	-75.5	-7.32268
-176.5	-74.5	-5.59634
-176.5	-73.5	-25.4134
-176.5	-72.5	-3.72616
-176.5	-71.5	-1.5546
-176.5	-70.5	12.0464
-176.5	-69.5	23.1483
-176.5	-68.5	21.3329
-176.5	-67.5	9.26025
-176.5	-66.5	5.82237
-176.5	-65.5	-15.1935
-176.5	-64.5	-16.6634
-176.5	-63.5	4.75743
-176.5	-62.5	16.3449
-176.5	-61.5	-4.19837
-176.5	-60.5	-5.81683
-176.5	-59.5	7.69371
-176.5	-58.5	3.13878
-176.5	-57.5	0.482641
-176.5	-56.5	5.50507
-176.5	-55.5	9.29662
-176.5	-54.5	-13.5933
-176.5	-53.5	5.52399
-176.5	-52.5	10.0379
-176.5	-51.5	4.80028
-176.5	-50.5	NaN
-176.5	-49.5	NaN
-176.5	-48.5	-31.8662
-176.5	-47.5	-29.8867
-176.5	-46.5	3.77978
-176.5	-45.5	12.1936
-176.5	-44.5	1.73766
-176.5	-43.5	-8.8768
-176.5	-42.5	10.3913
-176.5	-41.5	-1.70645
-176.5	-40.5	-6.04237
-176.5	-39.5	NaN
-176.5	-38.5	2.16065
-176.5	-37.5	3.61213
-176.5	-36.5	1.86704
-176.5	-35.5	13.6158
-176.5	-34.5	-1.15298
-176.5	-33.5	-3.41709
-176.5	-32.5	-0.172323
-176.5	-31.5	-2.81863
-176.5	-30.5	1.49322
-176.5	-29.5	5.61167
-176.5	-28.5	9.52316
-176.5	-27.5	NaN
-176.5	-26.5	6.6543
-176.5	-25.5	4.298
-176.5	-24.5	-4.22284
-176.5	-23.5	NaN
-176.5	-22.5	-2.92521
-176.5	-21.5	5.83042
-176.5	-20.5	5.44369
-176.5	-19.5	7.4355
-176.5	-18.5	5.73799
-176.5	-17.5	7.38654
-176.5	-16.5	2.37308
-176.5	-15.5	-3.53794
-176.5	-14.5	-3.16705
-176.5	-13.5	-12.1533
-176.5	-12.5	-8.57122
-176.5	-11.5	NaN
-176.5	-10.5	NaN
-176.5	-9.5	-4.81904
-176.5	-8.5	2.79743
-176.5	-7.5	NaN
-176.5	-6.5	NaN
-176.5	-5.5	NaN
-176.5	-4.5	NaN
-176.5	-3.5	NaN
-176.5	-2.5	13.2715
-176.5	-1.5	NaN
-176.5	-0.5	-2.34031
-176.5	0.5	-2.72569
-176.5	1.5	NaN
-176.5	2.5	-28.2096
-176.5	3.5	-12.2467
-176.5	4.5	5.74609
-176.5	5.5	-12.5324
-176.5	6.5	6.1446
-176.5	7.5	5.65762
-176.5	8.5	3.04158
-176.5	9.5	-6.11648
-176.5	10.5	-4.99301
-176.5	11.5	NaN
-176.5	12.5	NaN
-176.5	13.5	NaN
-176.5	14.5	-15.3899
-176.5	15.5	-9.91034
-176.5	16.5	-20.7343
-176.5	17.5	-27.3835
-176.5	18.5	-1.50092
-176.5	19.5	3.41455
-176.5	20.5	-0.723204
-176.5	21.5	1.14981
-176.5	22.5	-0.401624
-176.5	23.5	1.08324
-176.5	24.5	0.92203
-176.5	25.5	0.829714
-176.5	26.5	4.46456
-176.5	27.5	0.909617
-176.5	28.5	-0.0462432
-176.5	29.5	-1.33844
-176.5	30.5	-3.78876
-176.5	31.5	3.59305
-176.5	32.5	0.277425
-176.5	33.5	0.809349
-176.5	34.5	-3.71611
-176.5	35.5	2.24232
-176.5	36.5	-3.77373
-176.5	37.5	0.287084
-176.5	38.5	-2.66026
-176.5	39.5	2.65026
-176.5	40.5	5.2598
-176.5	41.5	-3.68835
-176.5	42.5	10.249
-176.5	43.5	5.86083
-176.5	44.5	-1.35765
-176.5	45.5	1.71803
-176.5	46.5	9.03542
-176.5	47.5	8.73869
-176.5	48.5	2.04565
-176.5	49.5	20.4275
-176.5	50.5	10.5766
-176.5	51.5	5.15081
-176.5	52.5	-43.4546
-176.5	53.5	-7.66028
-176.5	54.5	-3.22442
-176.5	55.5	4.48576
-176.5	56.5	-0.00342034
-176.5	57.5	NaN
-176.5	58.5	-22.7339
-176.5	59.5	-2.20427
-176.5	60.5	23.6902
-176.5	61.5	7.35007
-176.5	62.5	NaN
-176.5	63.5	NaN
-176.5	64.5	NaN
-176.5	65.5	NaN
-176.5	66.5	NaN
-176.5	67.5	NaN
-176.5	68.5	NaN
-176.5	69.5	NaN
-176.5	70.5	NaN
-176.5	71.5	56.4947
-176.5	72.5	NaN
-176.5	73.5	NaN
-176.5	74.5	18.084
-176.5	75.5	-5.5828
-176.5	76.5	5.64377
-176.5	77.5	NaN
-176.5	78.5	NaN
-176.5	79.5	NaN
-176.5	80.5	NaN
-176.5	81.5	NaN
-176.5	82.5	NaN
-176.5	83.5	NaN
-176.5	84.5	NaN
-176.5	85.5	NaN
-176.5	86.5	NaN
-176.5	87.5	NaN
-176.5	88.5	NaN
-176.5	89.5	NaN
-175.5	-89.5	NaN
-175.5	-88.5	NaN
-175.5	-87.5	NaN
-175.5	-86.5	NaN
-175.5	-85.5	NaN
-175.5	-84.5	NaN
-175.5	-83.5	NaN
-175.5	-82.5	NaN
-175.5	-81.5	NaN
-175.5	-80.5	NaN
-175.5	-79.5	NaN
-175.5	-78.5	NaN
-175.5	-77.5	7.65882
-175.5	-76.5	8.37607
-175.5	-75.5	-9.81262
-175.5	-74.5	0.61263
-175.5	-73.5	-14.0101
-175.5	-72.5	-9.0244
-175.5	-71.5	15.0803
-175.5	-70.5	32.9467
-175.5	-69.5	18.1422
-175.5	-68.5	7.15176
-175.5	-67.5	8.81438
-175.5	-66.5	4.28053
-175.5	-65.5	-2.59652
-175.5	-64.5	3.40855
-175.5	-63.5	1.22882
-175.5	-62.5	-8.17125
-175.5	-61.5	-9.80941
-175.5	-60.5	0.734928
-175.5	-59.5	2.21194
-175.5	-58.5	-0.990656
-175.5	-57.5	NaN
-175.5	-56.5	7.78037
-175.5	-55.5	8.86283
-175.5	-54.5	-15.6558
-175.5	-53.5	14.3244
-175.5	-52.5	9.01748
-175.5	-51.5	5.801
-175.5	-50.5	NaN
-175.5	-49.5	NaN
-175.5	-48.5	0.641599
-175.5	-47.5	6.35662
-175.5	-46.5	5.39127
-175.5	-45.5	0.124516
-175.5	-44.5	4.84144
-175.5	-43.5	4.88679
-175.5	-42.5	11.5044
-175.5	-41.5	NaN
-175.5	-40.5	6.61648
-175.5	-39.5	NaN
-175.5	-38.5	NaN
-175.5	-37.5	0.166444
-175.5	-36.5	NaN
-175.5	-35.5	11.7365
-175.5	-34.5	8.62751
-175.5	-33.5	-3.00802
-175.5	-32.5	-0.85076
-175.5	-31.5	2.90355
-175.5	-30.5	5.18534
-175.5	-29.5	4.87553
-175.5	-28.5	6.61061
-175.5	-27.5	-3.72475
-175.5	-26.5	-4.46225
-175.5	-25.5	-1.92496
-175.5	-24.5	2.42093
-175.5	-23.5	-1.93545
-175.5	-22.5	NaN
-175.5	-21.5	-5.93393
-175.5	-20.5	1.09362
-175.5	-19.5	5.16481
-175.5	-18.5	11.222
-175.5	-17.5	10.9641
-175.5	-16.5	-7.79164
-175.5	-15.5	-4.71786
-175.5	-14.5	-3.06143
-175.5	-13.5	-7.45364
-175.5	-12.5	-10.8541
-175.5	-11.5	-7.81045
-175.5	-10.5	-8.06469
-175.5	-9.5	-5.59498
-175.5	-8.5	2.38516
-175.5	-7.5	6.59834
-175.5	-6.5	NaN
-175.5	-5.5	NaN
-175.5	-4.5	NaN
-175.5	-3.5	-7.0088
-175.5	-2.5	NaN
-175.5	-1.5	NaN
-175.5	-0.5	-6.47109
-175.5	0.5	-4.67651
-175.5	1.5	NaN
-175.5	2.5	NaN
-175.5	3.5	10.7679
-175.5	4.5	6.88043
-175.5	5.5	-4.54092
-175.5	6.5	4.75782
-175.5	7.5	4.42221
-175.5	8.5	-1.02759
-175.5	9.5	NaN
-175.5	10.5	0.145056
-175.5	11.5	-2.67354
-175.5	12.5	NaN
-175.5	13.5	NaN
-175.5	14.5	-9.93408
-175.5	15.5	-11.6345
-175.5	16.5	-9.10721
-175.5	17.5	-22.0378
-175.5	18.5	-7.47567
-175.5	19.5	-0.392336
-175.5	20.5	-1.8577
-175.5	21.5	0.174455
-175.5	22.5	0.631349
-175.5	23.5	0.270221
-175.5	24.5	1.35524
-175.5	25.5	1.69315
-175.5	26.5	4.02463
-175.5	27.5	-1.04113
-175.5	28.5	-0.963253
-175.5	29.5	-0.0905947
-175.5	30.5	-1.93859
-175.5	31.5	3.1251
-175.5	32.5	-1.81269
-175.5	33.5	-0.281733
-175.5	34.5	-3.34651
-175.5	35.5	-1.41848
-175.5	36.5	-7.17939
-175.5	37.5	-3.57024
-175.5	38.5	-4.07173
-175.5	39.5	1.94604
-175.5	40.5	3.32177
-175.5	41.5	-7.14058
-175.5	42.5	9.96717
-175.5	43.5	3.61357
-175.5	44.5	-2.17697
-175.5	45.5	1.8953
-175.5	46.5	6.03165
-175.5	47.5	6.30779
-175.5	48.5	3.54682
-175.5	49.5	12.5045
-175.5	50.5	21.4623
-175.5	51.5	-2.52576
-175.5	52.5	-32.2236
-175.5	53.5	-8.49694
-175.5	54.5	4.75026
-175.5	55.5	-13.5729
-175.5	56.5	7.16908
-175.5	57.5	-0.301439
-175.5	58.5	-26.151
-175.5	59.5	-6.07847
-175.5	60.5	-9.86283
-175.5	61.5	8.07386
-175.5	62.5	NaN
-175.5	63.5	NaN
-175.5	64.5	NaN
-175.5	65.5	NaN
-175.5	66.5	NaN
-175.5	67.5	NaN
-175.5	68.5	NaN
-175.5	69.5	32.3987
-175.5	70.5	NaN
-175.5	71.5	-4.98561
-175.5	72.5	NaN
-175.5	73.5	NaN
-175.5	74.5	14.3268
-175.5	75.5	-6.52741
-175.5	76.5	-3.05214
-175.5	77.5	NaN
-175.5	78.5	NaN
-175.5	79.5	NaN
-175.5	80.5	NaN
-175.5	81.5	NaN
-175.5	82.5	NaN
-175.5	83.5	NaN
-175.5	84.5	NaN
-175.5	85.5	NaN
-175.5	86.5	NaN
-175.5	87.5	NaN
-175.5	88.5	NaN
-175.5	89.5	NaN
-174.5	-89.5	NaN
-174.5	-88.5	NaN
-174.5	-87.5	NaN
-174.5	-86.5	NaN
-174.5	-85.5	NaN
-174.5	-84.5	NaN
-174.5	-83.5	NaN
-174.5	-82.5	NaN
-174.5	-81.5	NaN
-174.5	-80.5	NaN
-174.5	-79.5	NaN
-174.5	-78.5	NaN
-174.5	-77.5	-11.7505
-174.5	-76.5	-3.73731
-174.5	-75.5	-12.6428
-174.5	-74.5	-51.4513
-174.5	-73.5	NaN
-174.5	-72.5	-5.61974
-174.5	-71.5	NaN
-174.5	-70.5	2.83583
-174.5	-69.5	23.7427
-174.5	-68.5	NaN
-174.5	-67.5	2.95402
-174.5	-66.5	2.12825
-174.5	-65.5	6.95654
-174.5	-64.5	-5.25931
-174.5	-63.5	11.4876
-174.5	-62.5	-0.19749
-174.5	-61.5	7.65162
-174.5	-60.5	8.04295
-174.5	-59.5	NaN
-174.5	-58.5	NaN
-174.5	-57.5	7.78191
-174.5	-56.5	3.63056
-174.5	-55.5	-0.654394
-174.5	-54.5	-3.46278
-174.5	-53.5	0.371114
-174.5	-52.5	5.47655
-174.5	-51.5	NaN
-174.5	-50.5	NaN
-174.5	-49.5	-11.0861
-174.5	-48.5	11.5573
-174.5	-47.5	7.35497
-174.5	-46.5	5.68405
-174.5	-45.5	8.82399
-174.5	-44.5	12.8424
-174.5	-43.5	7.93877
-174.5	-42.5	10.2588
-174.5	-41.5	3.61164
-174.5	-40.5	8.34787
-174.5	-39.5	NaN
-174.5	-38.5	NaN
-174.5	-37.5	-4.28134
-174.5	-36.5	-6.02895
-174.5	-35.5	14.0971
-174.5	-34.5	14.0303
-174.5	-33.5	12.7395
-174.5	-32.5	0.584026
-174.5	-31.5	3.43654
-174.5	-30.5	5.21431
-174.5	-29.5	5.85411
-174.5	-28.5	8.88842
-174.5	-27.5	3.41109
-174.5	-26.5	-1.71939
-174.5	-25.5	-7.75576
-174.5	-24.5	-7.85339
-174.5	-23.5	-15.4652
-174.5	-22.5	-21.6746
-174.5	-21.5	-3.62086
-174.5	-20.5	NaN
-174.5	-19.5	2.25108
-174.5	-18.5	2.32217
-174.5	-17.5	5.34102
-174.5	-16.5	7.79039
-174.5	-15.5	-1.0779
-174.5	-14.5	-0.0989945
-174.5	-13.5	-0.570779
-174.5	-12.5	-11.8461
-174.5	-11.5	-10.0964
-174.5	-10.5	-13.5894
-174.5	-9.5	-8.84691
-174.5	-8.5	NaN
-174.5	-7.5	8.38517
-174.5	-6.5	12.2998
-174.5	-5.5	NaN
-174.5	-4.5	-16.0038
-174.5	-3.5	-5.38457
-174.5	-2.5	NaN
-174.5	-1.5	NaN
-174.5	-0.5	-9.36979
-174.5	0.5	0.9483
-174.5	1.5	NaN
-174.5	2.5	13.6783
-174.5	3.5	-1.09981
-174.5	4.5	0.362809
-174.5	5.5	7.91852
-174.5	6.5	7.49831
-174.5	7.5	6.26473
-174.5	8.5	-2.19142
-174.5	9.5	NaN
-174.5	10.5	18.1067
-174.5	11.5	-0.0282223
-174.5	12.5	-2.93686
-174.5	13.5	-7.3804
-174.5	14.5	-3.94774
-174.5	15.5	-18.8718
-174.5	16.5	-10.9969
-174.5	17.5	-12.8575
-174.5	18.5	0.407145
-174.5	19.5	3.0744
-174.5	20.5	1.41915
-174.5	21.5	-0.894545
-174.5	22.5	-1.88608
-174.5	23.5	0.85641
-174.5	24.5	0.023272
-174.5	25.5	2.51374
-174.5	26.5	0.64191
-174.5	27.5	-3.66669
-174.5	28.5	-2.72676
-174.5	29.5	-0.190613
-174.5	30.5	1.36647
-174.5	31.5	3.735
-174.5	32.5	0.106885
-174.5	33.5	-3.02532
-174.5	34.5	-2.30113
-174.5	35.5	-4.53973
-174.5	36.5	-8.62843
-174.5	37.5	-2.21468
-174.5	38.5	-0.693811
-174.5	39.5	3.92599
-174.5	40.5	1.16547
-174.5	41.5	-6.90143
-174.5	42.5	4.34019
-174.5	43.5	9.39184
-174.5	44.5	2.37275
-174.5	45.5	-0.0754554
-174.5	46.5	2.37695
-174.5	47.5	6.30308
-174.5	48.5	0.496758
-174.5	49.5	13.2921
-174.5	50.5	7.87239
-174.5	51.5	17.5893
-174.5	52.5	-25.6652
-174.5	53.5	-6.77768
-174.5	54.5	-4.10882
-174.5	55.5	-33.678
-174.5	56.5	-0.302873
-174.5	57.5	7.18059
-174.5	58.5	-12.0538
-174.5	59.5	-15.8744
-174.5	60.5	-29.1403
-174.5	61.5	5.65951
-174.5	62.5	11.7127
-174.5	63.5	36.7153
-174.5	64.5	NaN
-174.5	65.5	NaN
-174.5	66.5	NaN
-174.5	67.5	NaN
-174.5	68.5	11.5944
-174.5	69.5	46.5833
-174.5	70.5	NaN
-174.5	71.5	NaN
-174.5	72.5	NaN
-174.5	73.5	NaN
-174.5	74.5	10.0928
-174.5	75.5	-26.4141
-174.5	76.5	10.1629
-174.5	77.5	NaN
-174.5	78.5	NaN
-174.5	79.5	NaN
-174.5	80.5	NaN
-174.5	81.5	NaN
-174.5	82.5	NaN
-174.5	83.5	NaN
-174.5	84.5	NaN
-174.5	85.5	NaN
-174.5	86.5	NaN
-174.5	87.5	NaN
-174.5	88.5	NaN
-174.5	89.5	NaN
-173.5	-89.5	NaN
-173.5	-88.5	NaN
-173.5	-87.5	NaN
-173.5	-86.5	NaN
-173.5	-85.5	NaN
-173.5	-84.5	NaN
-173.5	-83.5	NaN
-173.5	-82.5	NaN
-173.5	-81.5	NaN
-173.5	-80.5	NaN
-173.5	-79.5	NaN
-173.5	-78.5	NaN
-173.5	-77.5	-4.29605
-173.5	-76.5	-10.053
-173.5	-75.5	-8.06979
-173.5	-74.5	NaN
-173.5	-73.5	NaN
-173.5	-72.5	NaN
-173.5	-71.5	NaN
-173.5	-70.5	6.65221
-173.5	-69.5	22.6653
-173.5	-68.5	35.7814
-173.5	-67.5	1.45009
-173.5	-66.5	-0.838563
-173.5	-65.5	2.85459
-173.5	-64.5	12.4493
-173.5	-63.5	13.2776
-173.5	-62.5	NaN
-173.5	-61.5	NaN
-173.5	-60.5	NaN
-173.5	-59.5	NaN
-173.5	-58.5	13.2163
-173.5	-57.5	7.50871
-173.5	-56.5	1.70626
-173.5	-55.5	NaN
-173.5	-54.5	-0.600574
-173.5	-53.5	-8.71365
-173.5	-52.5	0.032748
-173.5	-51.5	NaN
-173.5	-50.5	NaN
-173.5	-49.5	1.94093
-173.5	-48.5	7.12915
-173.5	-47.5	2.27991
-173.5	-46.5	1.57374
-173.5	-45.5	8.08662
-173.5	-44.5	8.44854
-173.5	-43.5	NaN
-173.5	-42.5	NaN
-173.5	-41.5	-1.69674
-173.5	-40.5	3.12496
-173.5	-39.5	NaN
-173.5	-38.5	NaN
-173.5	-37.5	NaN
-173.5	-36.5	-1.41859
-173.5	-35.5	NaN
-173.5	-34.5	16.2851
-173.5	-33.5	16.3874
-173.5	-32.5	1.74987
-173.5	-31.5	NaN
-173.5	-30.5	3.0007
-173.5	-29.5	6.11838
-173.5	-28.5	5.94339
-173.5	-27.5	7.10076
-173.5	-26.5	7.19974
-173.5	-25.5	-5.82852
-173.5	-24.5	-7.74937
-173.5	-23.5	-1.2052
-173.5	-22.5	-8.66104
-173.5	-21.5	-7.98104
-173.5	-20.5	-17.0808
-173.5	-19.5	NaN
-173.5	-18.5	NaN
-173.5	-17.5	-2.32467
-173.5	-16.5	NaN
-173.5	-15.5	1.59522
-173.5	-14.5	6.93093
-173.5	-13.5	-5.08799
-173.5	-12.5	-4.01486
-173.5	-11.5	2.7304
-173.5	-10.5	2.0858
-173.5	-9.5	-8.23322
-173.5	-8.5	-0.329751
-173.5	-7.5	NaN
-173.5	-6.5	5.89558
-173.5	-5.5	-4.30396
-173.5	-4.5	-15.4516
-173.5	-3.5	NaN
-173.5	-2.5	NaN
-173.5	-1.5	NaN
-173.5	-0.5	1.05248
-173.5	0.5	-5.38161
-173.5	1.5	NaN
-173.5	2.5	-27.1855
-173.5	3.5	14.1172
-173.5	4.5	3.81497
-173.5	5.5	6.8604
-173.5	6.5	7.81769
-173.5	7.5	3.88934
-173.5	8.5	-0.00460942
-173.5	9.5	NaN
-173.5	10.5	NaN
-173.5	11.5	1.17632
-173.5	12.5	-3.54354
-173.5	13.5	-11.9408
-173.5	14.5	NaN
-173.5	15.5	-19.2598
-173.5	16.5	NaN
-173.5	17.5	-12.6891
-173.5	18.5	-0.245251
-173.5	19.5	0.427038
-173.5	20.5	2.10515
-173.5	21.5	-3.73786
-173.5	22.5	-2.54363
-173.5	23.5	-0.546198
-173.5	24.5	-2.04008
-173.5	25.5	6.10667
-173.5	26.5	2.66867
-173.5	27.5	-2.16387
-173.5	28.5	-0.754872
-173.5	29.5	2.02221
-173.5	30.5	1.58413
-173.5	31.5	2.01791
-173.5	32.5	-1.86512
-173.5	33.5	-4.15095
-173.5	34.5	-2.50029
-173.5	35.5	-2.7867
-173.5	36.5	-7.49137
-173.5	37.5	-3.11498
-173.5	38.5	2.53287
-173.5	39.5	2.02278
-173.5	40.5	0.972112
-173.5	41.5	-14.3981
-173.5	42.5	5.02884
-173.5	43.5	7.40168
-173.5	44.5	-1.41136
-173.5	45.5	-2.4223
-173.5	46.5	-2.20598
-173.5	47.5	7.52549
-173.5	48.5	-0.667488
-173.5	49.5	-0.531008
-173.5	50.5	4.6842
-173.5	51.5	-11.8621
-173.5	52.5	-3.18428
-173.5	53.5	2.57271
-173.5	54.5	3.79549
-173.5	55.5	-4.807
-173.5	56.5	6.98932
-173.5	57.5	11.1461
-173.5	58.5	-6.60041
-173.5	59.5	0.662393
-173.5	60.5	-2.49456
-173.5	61.5	-6.24432
-173.5	62.5	9.77089
-173.5	63.5	27.7648
-173.5	64.5	-204.685
-173.5	65.5	NaN
-173.5	66.5	NaN
-173.5	67.5	88.6948
-173.5	68.5	9.37692
-173.5	69.5	56.1542
-173.5	70.5	NaN
-173.5	71.5	NaN
-173.5	72.5	NaN
-173.5	73.5	NaN
-173.5	74.5	1.99244
-173.5	75.5	-18.8735
-173.5	76.5	14.2806
-173.5	77.5	NaN
-173.5	78.5	NaN
-173.5	79.5	NaN
-173.5	80.5	NaN
-173.5	81.5	NaN
-173.5	82.5	NaN
-173.5	83.5	NaN
-173.5	84.5	NaN
-173.5	85.5	NaN
-173.5	86.5	NaN
-173.5	87.5	NaN
-173.5	88.5	NaN
-173.5	89.5	NaN
-172.5	-89.5	NaN
-172.5	-88.5	NaN
-172.5	-87.5	NaN
-172.5	-86.5	NaN
-172.5	-85.5	NaN
-172.5	-84.5	NaN
-172.5	-83.5	NaN
-172.5	-82.5	NaN
-172.5	-81.5	NaN
-172.5	-80.5	NaN
-172.5	-79.5	NaN
-172.5	-78.5	NaN
-172.5	-77.5	0.600043
-172.5	-76.5	1.6081
-172.5	-75.5	-32.3948
-172.5	-74.5	NaN
-172.5	-73.5	NaN
-172.5	-72.5	NaN
-172.5	-71.5	NaN
-172.5	-70.5	14.7248
-172.5	-69.5	16.4896
-172.5	-68.5	58.2681
-172.5	-67.5	-12.023
-172.5	-66.5	5.35527
-172.5	-65.5	2.30812
-172.5	-64.5	-0.710777
-172.5	-63.5	NaN
-172.5	-62.5	NaN
-172.5	-61.5	NaN
-172.5	-60.5	NaN
-172.5	-59.5	21.7228
-172.5	-58.5	14.6657
-172.5	-57.5	0.968789
-172.5	-56.5	-1.34064
-172.5	-55.5	0.77732
-172.5	-54.5	-3.43718
-172.5	-53.5	-18.2089
-172.5	-52.5	NaN
-172.5	-51.5	NaN
-172.5	-50.5	NaN
-172.5	-49.5	2.85324
-172.5	-48.5	7.46718
-172.5	-47.5	-7.00199
-172.5	-46.5	10.4763
-172.5	-45.5	8.11314
-172.5	-44.5	11.5794
-172.5	-43.5	NaN
-172.5	-42.5	NaN
-172.5	-41.5	NaN
-172.5	-40.5	4.53476
-172.5	-39.5	5.82487
-172.5	-38.5	8.75514
-172.5	-37.5	NaN
-172.5	-36.5	-1.53616
-172.5	-35.5	-1.19282
-172.5	-34.5	14.6143
-172.5	-33.5	21.3881
-172.5	-32.5	-0.101164
-172.5	-31.5	NaN
-172.5	-30.5	NaN
-172.5	-29.5	7.29228
-172.5	-28.5	6.43011
-172.5	-27.5	7.23884
-172.5	-26.5	4.64353
-172.5	-25.5	8.25342
-172.5	-24.5	-4.69089
-172.5	-23.5	1.57844
-172.5	-22.5	3.32806
-172.5	-21.5	0.818344
-172.5	-20.5	-24.0868
-172.5	-19.5	-8.59841
-172.5	-18.5	1.60148
-172.5	-17.5	-1.28426
-172.5	-16.5	4.24567
-172.5	-15.5	2.14389
-172.5	-14.5	0.516341
-172.5	-13.5	-2.24099
-172.5	-12.5	-1.42525
-172.5	-11.5	-11.612
-172.5	-10.5	0.995744
-172.5	-9.5	-5.17603
-172.5	-8.5	4.2237
-172.5	-7.5	9.43346
-172.5	-6.5	-6.47731
-172.5	-5.5	1.55662
-172.5	-4.5	-8.65346
-172.5	-3.5	NaN
-172.5	-2.5	NaN
-172.5	-1.5	NaN
-172.5	-0.5	-6.81237
-172.5	0.5	-9.98988
-172.5	1.5	-37.4361
-172.5	2.5	-9.24139
-172.5	3.5	13.0204
-172.5	4.5	1.42439
-172.5	5.5	7.43746
-172.5	6.5	10.9665
-172.5	7.5	5.86573
-172.5	8.5	1.29512
-172.5	9.5	NaN
-172.5	10.5	NaN
-172.5	11.5	-16.5797
-172.5	12.5	-1.2605
-172.5	13.5	-0.0590036
-172.5	14.5	NaN
-172.5	15.5	-19.1687
-172.5	16.5	-11.8449
-172.5	17.5	-12.9511
-172.5	18.5	-3.1133
-172.5	19.5	-2.06194
-172.5	20.5	0.579152
-172.5	21.5	8.47709
-172.5	22.5	0.921793
-172.5	23.5	0.495252
-172.5	24.5	0.743572
-172.5	25.5	NaN
-172.5	26.5	0.592147
-172.5	27.5	-1.87024
-172.5	28.5	1.1593
-172.5	29.5	1.83742
-172.5	30.5	3.39693
-172.5	31.5	5.79824
-172.5	32.5	-0.509447
-172.5	33.5	1.77194
-172.5	34.5	-3.37605
-172.5	35.5	0.243644
-172.5	36.5	-2.99581
-172.5	37.5	-8.33087
-172.5	38.5	-5.99639
-172.5	39.5	3.92306
-172.5	40.5	-0.310928
-172.5	41.5	-14.1232
-172.5	42.5	1.99318
-172.5	43.5	0.819242
-172.5	44.5	-1.3029
-172.5	45.5	-0.881281
-172.5	46.5	-4.38798
-172.5	47.5	4.51254
-172.5	48.5	0.793652
-172.5	49.5	-8.73549
-172.5	50.5	-0.575914
-172.5	51.5	-27.7723
-172.5	52.5	-73.378
-172.5	53.5	0.873599
-172.5	54.5	-5.6266
-172.5	55.5	2.53523
-172.5	56.5	19.6721
-172.5	57.5	9.69835
-172.5	58.5	-19.4917
-172.5	59.5	1.36813
-172.5	60.5	-0.494992
-172.5	61.5	-12.8126
-172.5	62.5	-10.7947
-172.5	63.5	29.795
-172.5	64.5	120.042
-172.5	65.5	NaN
-172.5	66.5	NaN
-172.5	67.5	NaN
-172.5	68.5	NaN
-172.5	69.5	43.1003
-172.5	70.5	NaN
-172.5	71.5	NaN
-172.5	72.5	NaN
-172.5	73.5	NaN
-172.5	74.5	-27.6229
-172.5	75.5	-13.7505
-172.5	76.5	20.4045
-172.5	77.5	36.7245
-172.5	78.5	NaN
-172.5	79.5	NaN
-172.5	80.5	NaN
-172.5	81.5	NaN
-172.5	82.5	NaN
-172.5	83.5	NaN
-172.5	84.5	NaN
-172.5	85.5	NaN
-172.5	86.5	NaN
-172.5	87.5	NaN
-172.5	88.5	NaN
-172.5	89.5	NaN
-171.5	-89.5	NaN
-171.5	-88.5	NaN
-171.5	-87.5	NaN
-171.5	-86.5	NaN
-171.5	-85.5	NaN
-171.5	-84.5	NaN
-171.5	-83.5	NaN
-171.5	-82.5	NaN
-171.5	-81.5	NaN
-171.5	-80.5	NaN
-171.5	-79.5	NaN
-171.5	-78.5	NaN
-171.5	-77.5	7.32642
-171.5	-76.5	20.732
-171.5	-75.5	-26.5514
-171.5	-74.5	NaN
-171.5	-73.5	NaN
-171.5	-72.5	NaN
-171.5	-71.5	-5.15026
-171.5	-70.5	4.38407
-171.5	-69.5	10.9058
-171.5	-68.5	54.3143
-171.5	-67.5	3.46164
-171.5	-66.5	-7.82733
-171.5	-65.5	-6.90294
-171.5	-64.5	-13.9508
-171.5	-63.5	17.403
-171.5	-62.5	35.3708
-171.5	-61.5	37.411
-171.5	-60.5	13.954
-171.5	-59.5	13.5236
-171.5	-58.5	7.24637
-171.5	-57.5	2.54081
-171.5	-56.5	0.934835
-171.5	-55.5	0.214585
-171.5	-54.5	6.44541
-171.5	-53.5	-18.5531
-171.5	-52.5	NaN
-171.5	-51.5	NaN
-171.5	-50.5	NaN
-171.5	-49.5	-3.0217
-171.5	-48.5	1.46223
-171.5	-47.5	-1.82914
-171.5	-46.5	4.71999
-171.5	-45.5	9.73341
-171.5	-44.5	11.7537
-171.5	-43.5	NaN
-171.5	-42.5	NaN
-171.5	-41.5	NaN
-171.5	-40.5	10.561
-171.5	-39.5	NaN
-171.5	-38.5	7.15559
-171.5	-37.5	7.94372
-171.5	-36.5	NaN
-171.5	-35.5	-1.31446
-171.5	-34.5	18.271
-171.5	-33.5	22.2989
-171.5	-32.5	3.45885
-171.5	-31.5	NaN
-171.5	-30.5	NaN
-171.5	-29.5	NaN
-171.5	-28.5	9.95489
-171.5	-27.5	3.75107
-171.5	-26.5	4.60777
-171.5	-25.5	6.24405
-171.5	-24.5	5.45143
-171.5	-23.5	10.6155
-171.5	-22.5	5.09549
-171.5	-21.5	7.69493
-171.5	-20.5	NaN
-171.5	-19.5	NaN
-171.5	-18.5	NaN
-171.5	-17.5	0.0347916
-171.5	-16.5	NaN
-171.5	-15.5	NaN
-171.5	-14.5	-2.12435
-171.5	-13.5	-7.2274
-171.5	-12.5	-1.61345
-171.5	-11.5	-1.80106
-171.5	-10.5	-7.16994
-171.5	-9.5	-10.9358
-171.5	-8.5	-7.6231
-171.5	-7.5	10.9759
-171.5	-6.5	10.0478
-171.5	-5.5	NaN
-171.5	-4.5	NaN
-171.5	-3.5	-9.15557
-171.5	-2.5	6.36999
-171.5	-1.5	NaN
-171.5	-0.5	-4.73006
-171.5	0.5	-11.2496
-171.5	1.5	-27.1452
-171.5	2.5	28.15
-171.5	3.5	NaN
-171.5	4.5	NaN
-171.5	5.5	2.32617
-171.5	6.5	-0.122296
-171.5	7.5	7.35583
-171.5	8.5	-0.477252
-171.5	9.5	NaN
-171.5	10.5	-17.1613
-171.5	11.5	-16.8739
-171.5	12.5	0.123941
-171.5	13.5	-0.0254461
-171.5	14.5	-5.25066
-171.5	15.5	NaN
-171.5	16.5	-9.67526
-171.5	17.5	NaN
-171.5	18.5	-6.7236
-171.5	19.5	-4.78142
-171.5	20.5	1.49771
-171.5	21.5	5.92068
-171.5	22.5	0.50062
-171.5	23.5	0.376315
-171.5	24.5	5.95948
-171.5	25.5	NaN
-171.5	26.5	1.71206
-171.5	27.5	-2.13228
-171.5	28.5	0.13307
-171.5	29.5	2.12444
-171.5	30.5	4.60688
-171.5	31.5	7.2165
-171.5	32.5	-4.90656
-171.5	33.5	1.58512
-171.5	34.5	-1.70641
-171.5	35.5	-1.08491
-171.5	36.5	-4.61353
-171.5	37.5	-9.19082
-171.5	38.5	-10.9724
-171.5	39.5	4.76625
-171.5	40.5	5.73501
-171.5	41.5	-8.37238
-171.5	42.5	4.81581
-171.5	43.5	0.771083
-171.5	44.5	-4.05979
-171.5	45.5	-3.85085
-171.5	46.5	2.82739
-171.5	47.5	2.3335
-171.5	48.5	0.600615
-171.5	49.5	8.45402
-171.5	50.5	2.02922
-171.5	51.5	5.23902
-171.5	52.5	-63.1192
-171.5	53.5	-14.3032
-171.5	54.5	-3.40902
-171.5	55.5	-8.33788
-171.5	56.5	-0.420041
-171.5	57.5	0.362479
-171.5	58.5	9.43347
-171.5	59.5	-4.38803
-171.5	60.5	-9.93708
-171.5	61.5	-2.66086
-171.5	62.5	-2.72392
-171.5	63.5	28.8336
-171.5	64.5	4.37447
-171.5	65.5	NaN
-171.5	66.5	-68.6609
-171.5	67.5	NaN
-171.5	68.5	NaN
-171.5	69.5	-1.14483
-171.5	70.5	NaN
-171.5	71.5	NaN
-171.5	72.5	NaN
-171.5	73.5	NaN
-171.5	74.5	-6.32508
-171.5	75.5	-22.9625
-171.5	76.5	-7.07676
-171.5	77.5	14.6684
-171.5	78.5	NaN
-171.5	79.5	NaN
-171.5	80.5	NaN
-171.5	81.5	NaN
-171.5	82.5	NaN
-171.5	83.5	NaN
-171.5	84.5	NaN
-171.5	85.5	NaN
-171.5	86.5	NaN
-171.5	87.5	NaN
-171.5	88.5	NaN
-171.5	89.5	NaN
-170.5	-89.5	NaN
-170.5	-88.5	NaN
-170.5	-87.5	NaN
-170.5	-86.5	NaN
-170.5	-85.5	NaN
-170.5	-84.5	NaN
-170.5	-83.5	NaN
-170.5	-82.5	NaN
-170.5	-81.5	NaN
-170.5	-80.5	NaN
-170.5	-79.5	NaN
-170.5	-78.5	NaN
-170.5	-77.5	0.0693425
-170.5	-76.5	-0.894657
-170.5	-75.5	-2.91334
-170.5	-74.5	NaN
-170.5	-73.5	NaN
-170.5	-72.5	NaN
-170.5	-71.5	NaN
-170.5	-70.5	7.99453
-170.5	-69.5	3.49477
-170.5	-68.5	-3.20701
-170.5	-67.5	5.77076
-170.5	-66.5	14.498
-170.5	-65.5	5.31454
-170.5	-64.5	9.96568
-170.5	-63.5	15.7464
-170.5	-62.5	6.76405
-170.5	-61.5	8.55956
-170.5	-60.5	4.50203
-170.5	-59.5	2.5499
-170.5	-58.5	2.19318
-170.5	-57.5	-2.63154
-170.5	-56.5	-2.76514
-170.5	-55.5	-4.40368
-170.5	-54.5	-4.80797
-170.5	-53.5	-15.811
-170.5	-52.5	-20.2524
-170.5	-51.5	0.210136
-170.5	-50.5	2.83088
-170.5	-49.5	-0.578425
-170.5	-48.5	11.5321
-170.5	-47.5	3.49171
-170.5	-46.5	4.97928
-170.5	-45.5	NaN
-170.5	-44.5	16.1617
-170.5	-43.5	NaN
-170.5	-42.5	NaN
-170.5	-41.5	NaN
-170.5	-40.5	2.05713
-170.5	-39.5	NaN
-170.5	-38.5	NaN
-170.5	-37.5	0.334783
-170.5	-36.5	-4.53388
-170.5	-35.5	-11.1177
-170.5	-34.5	-3.45946
-170.5	-33.5	11.3892
-170.5	-32.5	3.71833
-170.5	-31.5	NaN
-170.5	-30.5	NaN
-170.5	-29.5	-5.34373
-170.5	-28.5	2.7245
-170.5	-27.5	2.94742
-170.5	-26.5	-0.394804
-170.5	-25.5	9.44545
-170.5	-24.5	7.57767
-170.5	-23.5	12.9105
-170.5	-22.5	5.8199
-170.5	-21.5	5.66105
-170.5	-20.5	-0.306763
-170.5	-19.5	1.34122
-170.5	-18.5	1.82903
-170.5	-17.5	1.54333
-170.5	-16.5	2.66085
-170.5	-15.5	-7.04093
-170.5	-14.5	-5.98742
-170.5	-13.5	-7.80051
-170.5	-12.5	-4.17116
-170.5	-11.5	-4.45184
-170.5	-10.5	-5.02677
-170.5	-9.5	-4.583
-170.5	-8.5	-0.799281
-170.5	-7.5	-0.073714
-170.5	-6.5	1.29642
-170.5	-5.5	0.777371
-170.5	-4.5	0.0700814
-170.5	-3.5	-6.58781
-170.5	-2.5	-1.88224
-170.5	-1.5	-3.73868
-170.5	-0.5	-10.6853
-170.5	0.5	-7.14132
-170.5	1.5	-1.56645
-170.5	2.5	-0.784758
-170.5	3.5	0.565272
-170.5	4.5	6.931
-170.5	5.5	3.4785
-170.5	6.5	8.05004
-170.5	7.5	6.22398
-170.5	8.5	-0.0152335
-170.5	9.5	6.50958
-170.5	10.5	1.83192
-170.5	11.5	5.99651
-170.5	12.5	-2.15508
-170.5	13.5	0.148697
-170.5	14.5	-2.65726
-170.5	15.5	-6.50272
-170.5	16.5	-4.24471
-170.5	17.5	11.5564
-170.5	18.5	-4.79887
-170.5	19.5	0.447424
-170.5	20.5	1.92368
-170.5	21.5	5.16708
-170.5	22.5	0.0573171
-170.5	23.5	-0.98767
-170.5	24.5	0.379239
-170.5	25.5	NaN
-170.5	26.5	0.338604
-170.5	27.5	-1.72129
-170.5	28.5	1.20197
-170.5	29.5	1.78406
-170.5	30.5	4.81755
-170.5	31.5	5.23852
-170.5	32.5	-4.65399
-170.5	33.5	0.312246
-170.5	34.5	-0.431156
-170.5	35.5	-1.52532
-170.5	36.5	-4.88674
-170.5	37.5	-6.14548
-170.5	38.5	-12.0253
-170.5	39.5	3.35723
-170.5	40.5	7.11659
-170.5	41.5	8.04937
-170.5	42.5	6.06459
-170.5	43.5	4.23455
-170.5	44.5	0.77996
-170.5	45.5	-6.05488
-170.5	46.5	-1.56604
-170.5	47.5	0.235603
-170.5	48.5	-5.9254
-170.5	49.5	11.7758
-170.5	50.5	11.7817
-170.5	51.5	7.08942
-170.5	52.5	10.1819
-170.5	53.5	-6.64248
-170.5	54.5	8.47886
-170.5	55.5	30.4708
-170.5	56.5	16.8283
-170.5	57.5	16.579
-170.5	58.5	6.94431
-170.5	59.5	-2.63595
-170.5	60.5	-7.21537
-170.5	61.5	-13.5234
-170.5	62.5	25.0442
-170.5	63.5	49.3045
-170.5	64.5	-70.9427
-170.5	65.5	-58.3082
-170.5	66.5	-189.697
-170.5	67.5	NaN
-170.5	68.5	NaN
-170.5	69.5	-32.8395
-170.5	70.5	NaN
-170.5	71.5	NaN
-170.5	72.5	NaN
-170.5	73.5	NaN
-170.5	74.5	-6.31942
-170.5	75.5	-19.6608
-170.5	76.5	-7.71675
-170.5	77.5	15.1944
-170.5	78.5	NaN
-170.5	79.5	NaN
-170.5	80.5	NaN
-170.5	81.5	NaN
-170.5	82.5	NaN
-170.5	83.5	NaN
-170.5	84.5	NaN
-170.5	85.5	NaN
-170.5	86.5	NaN
-170.5	87.5	NaN
-170.5	88.5	NaN
-170.5	89.5	NaN
-169.5	-89.5	NaN
-169.5	-88.5	NaN
-169.5	-87.5	NaN
-169.5	-86.5	NaN
-169.5	-85.5	NaN
-169.5	-84.5	NaN
-169.5	-83.5	NaN
-169.5	-82.5	NaN
-169.5	-81.5	NaN
-169.5	-80.5	NaN
-169.5	-79.5	NaN
-169.5	-78.5	NaN
-169.5	-77.5	-6.0504
-169.5	-76.5	-34.4156
-169.5	-75.5	-19.5552
-169.5	-74.5	NaN
-169.5	-73.5	NaN
-169.5	-72.5	NaN
-169.5	-71.5	NaN
-169.5	-70.5	10.5718
-169.5	-69.5	4.94316
-169.5	-68.5	-4.11668
-169.5	-67.5	-0.346122
-169.5	-66.5	3.34994
-169.5	-65.5	-3.85351
-169.5	-64.5	11.5085
-169.5	-63.5	-2.15924
-169.5	-62.5	0.186395
-169.5	-61.5	12.5029
-169.5	-60.5	9.76624
-169.5	-59.5	5.52517
-169.5	-58.5	-5.0862
-169.5	-57.5	3.99357
-169.5	-56.5	-0.237475
-169.5	-55.5	-3.40733
-169.5	-54.5	-6.09937
-169.5	-53.5	-0.643542
-169.5	-52.5	-29.39
-169.5	-51.5	NaN
-169.5	-50.5	-0.0359296
-169.5	-49.5	8.20287
-169.5	-48.5	0.697614
-169.5	-47.5	1.53608
-169.5	-46.5	9.92148
-169.5	-45.5	NaN
-169.5	-44.5	16.2923
-169.5	-43.5	2.12169
-169.5	-42.5	NaN
-169.5	-41.5	NaN
-169.5	-40.5	-14.1396
-169.5	-39.5	NaN
-169.5	-38.5	NaN
-169.5	-37.5	-26.0947
-169.5	-36.5	-4.9362
-169.5	-35.5	-5.1227
-169.5	-34.5	-0.418504
-169.5	-33.5	6.99132
-169.5	-32.5	7.5564
-169.5	-31.5	4.70154
-169.5	-30.5	-1.51751
-169.5	-29.5	-1.40603
-169.5	-28.5	3.67738
-169.5	-27.5	4.68337
-169.5	-26.5	0.0830795
-169.5	-25.5	3.26288
-169.5	-24.5	7.43602
-169.5	-23.5	7.34284
-169.5	-22.5	7.12469
-169.5	-21.5	8.152
-169.5	-20.5	6.48591
-169.5	-19.5	7.14848
-169.5	-18.5	NaN
-169.5	-17.5	-0.717812
-169.5	-16.5	-4.32402
-169.5	-15.5	-10.2999
-169.5	-14.5	-5.55913
-169.5	-13.5	-9.17315
-169.5	-12.5	-7.87535
-169.5	-11.5	-4.62746
-169.5	-10.5	-4.36376
-169.5	-9.5	0.850008
-169.5	-8.5	-2.10867
-169.5	-7.5	4.6465
-169.5	-6.5	-0.301892
-169.5	-5.5	-1.43695
-169.5	-4.5	0.843049
-169.5	-3.5	-7.67335
-169.5	-2.5	-3.95531
-169.5	-1.5	4.60079
-169.5	-0.5	-1.18261
-169.5	0.5	-4.30963
-169.5	1.5	-0.804981
-169.5	2.5	2.52576
-169.5	3.5	9.57141
-169.5	4.5	6.63897
-169.5	5.5	3.74566
-169.5	6.5	6.40892
-169.5	7.5	3.51203
-169.5	8.5	-0.0549868
-169.5	9.5	6.47943
-169.5	10.5	7.26267
-169.5	11.5	7.46337
-169.5	12.5	2.20129
-169.5	13.5	-4.18856
-169.5	14.5	-1.91412
-169.5	15.5	-3.79911
-169.5	16.5	-0.954526
-169.5	17.5	-2.71891
-169.5	18.5	-1.72383
-169.5	19.5	4.0106
-169.5	20.5	2.08613
-169.5	21.5	3.26499
-169.5	22.5	-0.573903
-169.5	23.5	-1.71768
-169.5	24.5	-3.14828
-169.5	25.5	-8.2464
-169.5	26.5	-0.248113
-169.5	27.5	-2.08156
-169.5	28.5	1.1289
-169.5	29.5	4.26082
-169.5	30.5	5.37248
-169.5	31.5	6.848
-169.5	32.5	-4.28149
-169.5	33.5	0.0996041
-169.5	34.5	1.56928
-169.5	35.5	-3.44436
-169.5	36.5	-5.65408
-169.5	37.5	-3.41494
-169.5	38.5	-5.62204
-169.5	39.5	3.87419
-169.5	40.5	5.37602
-169.5	41.5	8.52287
-169.5	42.5	4.95172
-169.5	43.5	4.55385
-169.5	44.5	2.1242
-169.5	45.5	-6.07997
-169.5	46.5	-7.68385
-169.5	47.5	-1.1196
-169.5	48.5	-6.79177
-169.5	49.5	2.45809
-169.5	50.5	-0.0633688
-169.5	51.5	3.67621
-169.5	52.5	-16.4856
-169.5	53.5	-38.0366
-169.5	54.5	-6.06816
-169.5	55.5	18.1416
-169.5	56.5	14.4523
-169.5	57.5	11.2555
-169.5	58.5	12.1521
-169.5	59.5	-17.9771
-169.5	60.5	-1.46151
-169.5	61.5	-37.3544
-169.5	62.5	23.93
-169.5	63.5	76.3377
-169.5	64.5	-46.9972
-169.5	65.5	-12.618
-169.5	66.5	5.62176
-169.5	67.5	44.6418
-169.5	68.5	-7.56103
-169.5	69.5	16.4405
-169.5	70.5	-0.418051
-169.5	71.5	9.01275
-169.5	72.5	5.89898
-169.5	73.5	-2.38655
-169.5	74.5	10.1209
-169.5	75.5	-2.6286
-169.5	76.5	6.37251
-169.5	77.5	9.49119
-169.5	78.5	NaN
-169.5	79.5	NaN
-169.5	80.5	NaN
-169.5	81.5	NaN
-169.5	82.5	NaN
-169.5	83.5	NaN
-169.5	84.5	NaN
-169.5	85.5	NaN
-169.5	86.5	NaN
-169.5	87.5	NaN
-169.5	88.5	NaN
-169.5	89.5	NaN
-168.5	-89.5	NaN
-168.5	-88.5	NaN
-168.5	-87.5	NaN
-168.5	-86.5	NaN
-168.5	-85.5	NaN
-168.5	-84.5	NaN
-168.5	-83.5	NaN
-168.5	-82.5	NaN
-168.5	-81.5	NaN
-168.5	-80.5	NaN
-168.5	-79.5	NaN
-168.5	-78.5	NaN
-168.5	-77.5	-8.71906
-168.5	-76.5	-33.144
-168.5	-75.5	-58.0945
-168.5	-74.5	NaN
-168.5	-73.5	NaN
-168.5	-72.5	NaN
-168.5	-71.5	NaN
[truncated: 62,801 more rows]

## Sheet: Climatological FNN-LID pCO2
Climatological FNN-LID pCO2(uatm)
-179.5	-89.5	NaN
-179.5	-88.5	NaN
-179.5	-87.5	NaN
-179.5	-86.5	NaN
-179.5	-85.5	NaN
-179.5	-84.5	NaN
-179.5	-83.5	NaN
-179.5	-82.5	NaN
-179.5	-81.5	NaN
-179.5	-80.5	NaN
-179.5	-79.5	NaN
-179.5	-78.5	NaN
-179.5	-77.5	279.463
-179.5	-76.5	273.683
-179.5	-75.5	288.665
-179.5	-74.5	320.87
-179.5	-73.5	333.836
-179.5	-72.5	347.825
-179.5	-71.5	336.208
-179.5	-70.5	349.085
-179.5	-69.5	351.846
-179.5	-68.5	359.71
-179.5	-67.5	361.449
-179.5	-66.5	355.892
-179.5	-65.5	354.227
-179.5	-64.5	360.798
-179.5	-63.5	373.709
-179.5	-62.5	374.684
-179.5	-61.5	376.249
-179.5	-60.5	376.586
-179.5	-59.5	378.073
-179.5	-58.5	377.335
-179.5	-57.5	375.603
-179.5	-56.5	374.781
-179.5	-55.5	371.694
-179.5	-54.5	371.449
-179.5	-53.5	369.7
-179.5	-52.5	367.078
-179.5	-51.5	365.984
-179.5	-50.5	365.055
-179.5	-49.5	364.667
-179.5	-48.5	360.901
-179.5	-47.5	357.233
-179.5	-46.5	356.058
-179.5	-45.5	355.991
-179.5	-44.5	350.089
-179.5	-43.5	347.092
-179.5	-42.5	348.92
-179.5	-41.5	347.381
-179.5	-40.5	344.34
-179.5	-39.5	346.334
-179.5	-38.5	346.675
-179.5	-37.5	347.446
-179.5	-36.5	348.011
-179.5	-35.5	350.775
-179.5	-34.5	352.162
-179.5	-33.5	351.491
-179.5	-32.5	349.939
-179.5	-31.5	348.602
-179.5	-30.5	346.588
-179.5	-29.5	345.767
-179.5	-28.5	344.987
-179.5	-27.5	344.058
-179.5	-26.5	341.414
-179.5	-25.5	341.539
-179.5	-24.5	342.914
-179.5	-23.5	343.41
-179.5	-22.5	342.477
-179.5	-21.5	341.922
-179.5	-20.5	342.323
-179.5	-19.5	343.247
-179.5	-18.5	345.423
-179.5	-17.5	348.227
-179.5	-16.5	353.164
-179.5	-15.5	353.613
-179.5	-14.5	352.716
-179.5	-13.5	356.245
-179.5	-12.5	359.627
-179.5	-11.5	361.93
-179.5	-10.5	363.729
-179.5	-9.5	365.2
-179.5	-8.5	368.912
-179.5	-7.5	376.265
-179.5	-6.5	382.98
-179.5	-5.5	388.761
-179.5	-4.5	394.238
-179.5	-3.5	399.701
-179.5	-2.5	406.338
-179.5	-1.5	411.472
-179.5	-0.5	414.994
-179.5	0.5	413.391
-179.5	1.5	407.128
-179.5	2.5	402.973
-179.5	3.5	397.265
-179.5	4.5	390.721
-179.5	5.5	386.39
-179.5	6.5	384.568
-179.5	7.5	380.536
-179.5	8.5	373.971
-179.5	9.5	371.51
-179.5	10.5	371.32
-179.5	11.5	374.075
-179.5	12.5	375.839
-179.5	13.5	375.964
-179.5	14.5	375.271
-179.5	15.5	374.209
-179.5	16.5	372.421
-179.5	17.5	370.957
-179.5	18.5	370.254
-179.5	19.5	368.578
-179.5	20.5	366.815
-179.5	21.5	364.435
-179.5	22.5	362.593
-179.5	23.5	362.599
-179.5	24.5	363.462
-179.5	25.5	363.364
-179.5	26.5	362.539
-179.5	27.5	362.412
-179.5	28.5	361.447
-179.5	29.5	361.06
-179.5	30.5	361.897
-179.5	31.5	361.375
-179.5	32.5	357.52
-179.5	33.5	352.472
-179.5	34.5	348.44
-179.5	35.5	347.346
-179.5	36.5	347.329
-179.5	37.5	347.039
-179.5	38.5	347.799
-179.5	39.5	348.152
-179.5	40.5	350.268
-179.5	41.5	353.24
-179.5	42.5	358.856
-179.5	43.5	366.284
-179.5	44.5	369.705
-179.5	45.5	374.996
-179.5	46.5	381.221
-179.5	47.5	386.94
-179.5	48.5	390.235
-179.5	49.5	391.326
-179.5	50.5	385.301
-179.5	51.5	397.862
-179.5	52.5	395.817
-179.5	53.5	396.17
-179.5	54.5	395.051
-179.5	55.5	393.634
-179.5	56.5	390.197
-179.5	57.5	384.842
-179.5	58.5	375.901
-179.5	59.5	364.9
-179.5	60.5	356.383
-179.5	61.5	338.94
-179.5	62.5	NaN
-179.5	63.5	NaN
-179.5	64.5	NaN
-179.5	65.5	NaN
-179.5	66.5	NaN
-179.5	67.5	NaN
-179.5	68.5	NaN
-179.5	69.5	276.889
-179.5	70.5	263.565
-179.5	71.5	293.01
-179.5	72.5	260.923
-179.5	73.5	273.577
-179.5	74.5	285.034
-179.5	75.5	307.189
-179.5	76.5	315.522
-179.5	77.5	322.422
-179.5	78.5	NaN
-179.5	79.5	NaN
-179.5	80.5	NaN
-179.5	81.5	NaN
-179.5	82.5	NaN
-179.5	83.5	NaN
-179.5	84.5	NaN
-179.5	85.5	NaN
-179.5	86.5	NaN
-179.5	87.5	NaN
-179.5	88.5	NaN
-179.5	89.5	NaN
-178.5	-89.5	NaN
-178.5	-88.5	NaN
-178.5	-87.5	NaN
-178.5	-86.5	NaN
-178.5	-85.5	NaN
-178.5	-84.5	NaN
-178.5	-83.5	NaN
-178.5	-82.5	NaN
-178.5	-81.5	NaN
-178.5	-80.5	NaN
-178.5	-79.5	NaN
-178.5	-78.5	NaN
-178.5	-77.5	276.595
-178.5	-76.5	274.218
-178.5	-75.5	290.171
-178.5	-74.5	332.426
-178.5	-73.5	336.81
-178.5	-72.5	340.423
-178.5	-71.5	345.953
-178.5	-70.5	347.92
-178.5	-69.5	359.038
-178.5	-68.5	355.8
-178.5	-67.5	362.115
-178.5	-66.5	355.101
-178.5	-65.5	352.928
-178.5	-64.5	360.748
-178.5	-63.5	373.315
-178.5	-62.5	375.687
-178.5	-61.5	376.913
-178.5	-60.5	376.678
-178.5	-59.5	378.177
-178.5	-58.5	377.496
-178.5	-57.5	375.973
-178.5	-56.5	374.718
-178.5	-55.5	372.639
-178.5	-54.5	369.944
-178.5	-53.5	368.417
-178.5	-52.5	365.805
-178.5	-51.5	365.027
-178.5	-50.5	364.981
-178.5	-49.5	363.015
-178.5	-48.5	361.234
-178.5	-47.5	358.311
-178.5	-46.5	355.371
-178.5	-45.5	355.183
-178.5	-44.5	351.08
-178.5	-43.5	348.746
-178.5	-42.5	347.815
-178.5	-41.5	345.533
-178.5	-40.5	346.378
-178.5	-39.5	348.598
-178.5	-38.5	349.688
-178.5	-37.5	350.598
-178.5	-36.5	350.838
-178.5	-35.5	352.223
-178.5	-34.5	353.37
-178.5	-33.5	352.943
-178.5	-32.5	351.21
-178.5	-31.5	348.646
-178.5	-30.5	346.676
-178.5	-29.5	346.67
-178.5	-28.5	345.852
-178.5	-27.5	344.467
-178.5	-26.5	342.931
-178.5	-25.5	342.824
-178.5	-24.5	342.211
-178.5	-23.5	343.074
-178.5	-22.5	341.09
-178.5	-21.5	341.464
-178.5	-20.5	341.913
-178.5	-19.5	343.961
-178.5	-18.5	349.61
-178.5	-17.5	348.005
-178.5	-16.5	352.319
-178.5	-15.5	352.681
-178.5	-14.5	353.325
-178.5	-13.5	356.549
-178.5	-12.5	360.076
-178.5	-11.5	362.292
-178.5	-10.5	363.488
-178.5	-9.5	365.275
-178.5	-8.5	368.659
-178.5	-7.5	375.084
-178.5	-6.5	383.336
-178.5	-5.5	389.835
-178.5	-4.5	393.99
-178.5	-3.5	400.034
-178.5	-2.5	407.342
-178.5	-1.5	413.315
-178.5	-0.5	416.652
-178.5	0.5	415.326
-178.5	1.5	409.036
-178.5	2.5	404.533
-178.5	3.5	398.256
-178.5	4.5	391.916
-178.5	5.5	387.047
-178.5	6.5	384.295
-178.5	7.5	380.399
-178.5	8.5	374.242
-178.5	9.5	371.411
-178.5	10.5	371.66
-178.5	11.5	374.271
-178.5	12.5	375.981
-178.5	13.5	376.345
-178.5	14.5	375.472
-178.5	15.5	373.914
-178.5	16.5	372.208
-178.5	17.5	370.938
-178.5	18.5	370.296
-178.5	19.5	369.099
-178.5	20.5	366.927
-178.5	21.5	363.87
-178.5	22.5	362.106
-178.5	23.5	362.094
-178.5	24.5	363.375
-178.5	25.5	363.971
-178.5	26.5	362.889
-178.5	27.5	362.675
-178.5	28.5	360.135
-178.5	29.5	362.157
-178.5	30.5	363.638
-178.5	31.5	362.318
-178.5	32.5	357.651
-178.5	33.5	352.034
-178.5	34.5	348.775
-178.5	35.5	348.316
-178.5	36.5	347.826
-178.5	37.5	347.483
-178.5	38.5	348.399
-178.5	39.5	348.753
-178.5	40.5	351.164
-178.5	41.5	355.074
-178.5	42.5	360.488
-178.5	43.5	365.899
-178.5	44.5	370.277
-178.5	45.5	375.66
-178.5	46.5	380.973
-178.5	47.5	384.084
-178.5	48.5	390.563
-178.5	49.5	391.694
-178.5	50.5	386.467
-178.5	51.5	397.641
-178.5	52.5	390.597
-178.5	53.5	393.824
-178.5	54.5	394.212
-178.5	55.5	394.387
-178.5	56.5	390.065
-178.5	57.5	381.32
-178.5	58.5	373.927
-178.5	59.5	365.307
-178.5	60.5	352.502
-178.5	61.5	335.599
-178.5	62.5	NaN
-178.5	63.5	NaN
-178.5	64.5	NaN
-178.5	65.5	NaN
-178.5	66.5	NaN
-178.5	67.5	NaN
-178.5	68.5	NaN
-178.5	69.5	267.367
-178.5	70.5	259.695
-178.5	71.5	296.591
-178.5	72.5	265.589
-178.5	73.5	276.004
-178.5	74.5	291.291
-178.5	75.5	309.06
-178.5	76.5	311.351
-178.5	77.5	311.186
-178.5	78.5	NaN
-178.5	79.5	NaN
-178.5	80.5	NaN
-178.5	81.5	NaN
-178.5	82.5	NaN
-178.5	83.5	NaN
-178.5	84.5	NaN
-178.5	85.5	NaN
-178.5	86.5	NaN
-178.5	87.5	NaN
-178.5	88.5	NaN
-178.5	89.5	NaN
-177.5	-89.5	NaN
-177.5	-88.5	NaN
-177.5	-87.5	NaN
-177.5	-86.5	NaN
-177.5	-85.5	NaN
-177.5	-84.5	NaN
-177.5	-83.5	NaN
-177.5	-82.5	NaN
-177.5	-81.5	NaN
-177.5	-80.5	NaN
-177.5	-79.5	NaN
-177.5	-78.5	NaN
-177.5	-77.5	271.899
-177.5	-76.5	274.146
-177.5	-75.5	305.247
-177.5	-74.5	337.77
-177.5	-73.5	324.024
-177.5	-72.5	335.565
-177.5	-71.5	348.058
-177.5	-70.5	355.49
-177.5	-69.5	363.176
-177.5	-68.5	353.509
-177.5	-67.5	360.104
-177.5	-66.5	355.593
-177.5	-65.5	353.151
-177.5	-64.5	363.105
-177.5	-63.5	375.172
-177.5	-62.5	375.17
-177.5	-61.5	376.5
-177.5	-60.5	376.685
-177.5	-59.5	378.213
-177.5	-58.5	377.757
-177.5	-57.5	376.48
-177.5	-56.5	375.099
-177.5	-55.5	372.491
-177.5	-54.5	368.872
-177.5	-53.5	369.246
-177.5	-52.5	366.535
-177.5	-51.5	363.595
-177.5	-50.5	361.746
-177.5	-49.5	358.875
-177.5	-48.5	359.708
-177.5	-47.5	357.299
-177.5	-46.5	354.378
-177.5	-45.5	354.14
-177.5	-44.5	352.135
-177.5	-43.5	349.415
-177.5	-42.5	347.342
-177.5	-41.5	347.225
-177.5	-40.5	348.108
-177.5	-39.5	349.347
-177.5	-38.5	350.78
-177.5	-37.5	353.122
-177.5	-36.5	354.596
-177.5	-35.5	354.523
-177.5	-34.5	355.278
-177.5	-33.5	353.937
-177.5	-32.5	350.899
-177.5	-31.5	347.789
-177.5	-30.5	347.678
-177.5	-29.5	347.419
-177.5	-28.5	346.418
-177.5	-27.5	344.506
-177.5	-26.5	343.062
-177.5	-25.5	342.829
-177.5	-24.5	342.215
-177.5	-23.5	340.94
-177.5	-22.5	340.454
-177.5	-21.5	341.617
-177.5	-20.5	342.816
-177.5	-19.5	344.514
-177.5	-18.5	345.842
-177.5	-17.5	349.827
-177.5	-16.5	352.4
-177.5	-15.5	352.603
-177.5	-14.5	354.098
-177.5	-13.5	357.141
-177.5	-12.5	360.262
-177.5	-11.5	362.459
-177.5	-10.5	363.266
-177.5	-9.5	365.69
-177.5	-8.5	369.447
-177.5	-7.5	376.513
-177.5	-6.5	385.004
-177.5	-5.5	390.714
-177.5	-4.5	395.38
-177.5	-3.5	400.567
-177.5	-2.5	407.175
-177.5	-1.5	414.293
-177.5	-0.5	418.165
-177.5	0.5	416.33
-177.5	1.5	411.089
-177.5	2.5	405.223
-177.5	3.5	398.2
-177.5	4.5	391.424
-177.5	5.5	386.687
-177.5	6.5	384.528
-177.5	7.5	380.358
-177.5	8.5	374.722
-177.5	9.5	372.288
-177.5	10.5	371.82
-177.5	11.5	374.318
-177.5	12.5	376.132
-177.5	13.5	376.609
-177.5	14.5	375.643
-177.5	15.5	373.633
-177.5	16.5	372.182
-177.5	17.5	371.446
-177.5	18.5	370.685
-177.5	19.5	369.613
-177.5	20.5	367.558
-177.5	21.5	364.017
-177.5	22.5	361.821
-177.5	23.5	362.045
-177.5	24.5	362.964
-177.5	25.5	363.033
-177.5	26.5	362.683
-177.5	27.5	363.407
-177.5	28.5	360.206
-177.5	29.5	362.279
-177.5	30.5	363.038
-177.5	31.5	362.965
-177.5	32.5	359.077
-177.5	33.5	352.993
-177.5	34.5	350.802
-177.5	35.5	350.554
-177.5	36.5	349.997
-177.5	37.5	349.052
-177.5	38.5	348.649
-177.5	39.5	349.282
-177.5	40.5	351.795
-177.5	41.5	355.524
-177.5	42.5	361.787
-177.5	43.5	366.964
-177.5	44.5	371.402
-177.5	45.5	374.921
-177.5	46.5	379.097
-177.5	47.5	383.138
-177.5	48.5	390.023
-177.5	49.5	390.817
-177.5	50.5	388.333
-177.5	51.5	394.07
-177.5	52.5	390.92
-177.5	53.5	393.702
-177.5	54.5	395.776
-177.5	55.5	393.295
-177.5	56.5	387.472
-177.5	57.5	377.664
-177.5	58.5	372.692
-177.5	59.5	366.441
-177.5	60.5	352.593
-177.5	61.5	332.065
-177.5	62.5	NaN
-177.5	63.5	NaN
-177.5	64.5	NaN
-177.5	65.5	NaN
-177.5	66.5	NaN
-177.5	67.5	NaN
-177.5	68.5	NaN
-177.5	69.5	291.561
-177.5	70.5	286.151
-177.5	71.5	270.973
-177.5	72.5	264.507
-177.5	73.5	277.059
-177.5	74.5	301.708
-177.5	75.5	319.546
-177.5	76.5	318.071
-177.5	77.5	315.133
-177.5	78.5	NaN
-177.5	79.5	NaN
-177.5	80.5	NaN
-177.5	81.5	NaN
-177.5	82.5	NaN
-177.5	83.5	NaN
-177.5	84.5	NaN
-177.5	85.5	NaN
-177.5	86.5	NaN
-177.5	87.5	NaN
-177.5	88.5	NaN
-177.5	89.5	NaN
-176.5	-89.5	NaN
-176.5	-88.5	NaN
-176.5	-87.5	NaN
-176.5	-86.5	NaN
-176.5	-85.5	NaN
-176.5	-84.5	NaN
-176.5	-83.5	NaN
-176.5	-82.5	NaN
-176.5	-81.5	NaN
-176.5	-80.5	NaN
-176.5	-79.5	NaN
-176.5	-78.5	NaN
-176.5	-77.5	269.968
-176.5	-76.5	274.169
-176.5	-75.5	319.362
-176.5	-74.5	343.817
-176.5	-73.5	333.477
-176.5	-72.5	341.133
-176.5	-71.5	345.307
-176.5	-70.5	353.909
-176.5	-69.5	358.362
-176.5	-68.5	360.994
-176.5	-67.5	359.14
-176.5	-66.5	355.793
-176.5	-65.5	354.019
-176.5	-64.5	362.717
-176.5	-63.5	376.245
-176.5	-62.5	377.087
-176.5	-61.5	376.313
-176.5	-60.5	376.091
-176.5	-59.5	377.406
-176.5	-58.5	377.589
-176.5	-57.5	376.555
-176.5	-56.5	375.643
-176.5	-55.5	373.13
-176.5	-54.5	369.852
-176.5	-53.5	370.418
-176.5	-52.5	367.151
-176.5	-51.5	363.869
-176.5	-50.5	360.778
-176.5	-49.5	357.511
-176.5	-48.5	358.211
-176.5	-47.5	354.195
-176.5	-46.5	353.544
-176.5	-45.5	353.065
-176.5	-44.5	351.971
-176.5	-43.5	347.962
-176.5	-42.5	347.472
-176.5	-41.5	347.536
-176.5	-40.5	347.588
-176.5	-39.5	350.171
-176.5	-38.5	352.518
-176.5	-37.5	355.317
-176.5	-36.5	357.446
-176.5	-35.5	358.171
-176.5	-34.5	358.176
-176.5	-33.5	355.909
-176.5	-32.5	351.854
-176.5	-31.5	348.041
-176.5	-30.5	347.188
-176.5	-29.5	347.399
-176.5	-28.5	347.02
-176.5	-27.5	344.76
-176.5	-26.5	342.094
-176.5	-25.5	341.199
-176.5	-24.5	340.161
-176.5	-23.5	340.326
-176.5	-22.5	341.887
-176.5	-21.5	342.745
-176.5	-20.5	343.267
-176.5	-19.5	344.825
-176.5	-18.5	346.257
-176.5	-17.5	349.287
-176.5	-16.5	351.241
-176.5	-15.5	352.706
-176.5	-14.5	354.542
-176.5	-13.5	357.682
-176.5	-12.5	359.837
-176.5	-11.5	362.217
-176.5	-10.5	363.726
-176.5	-9.5	365.752
-176.5	-8.5	369.516
-176.5	-7.5	377.446
-176.5	-6.5	385.24
-176.5	-5.5	391.381
-176.5	-4.5	397.102
-176.5	-3.5	403.233
-176.5	-2.5	409.271
-176.5	-1.5	416.405
-176.5	-0.5	419.936
-176.5	0.5	417.947
-176.5	1.5	412.425
-176.5	2.5	406.486
-176.5	3.5	400.025
-176.5	4.5	391.881
-176.5	5.5	387.154
-176.5	6.5	385.396
-176.5	7.5	381.425
-176.5	8.5	374.927
-176.5	9.5	372.513
-176.5	10.5	372.283
-176.5	11.5	374.121
-176.5	12.5	375.991
-176.5	13.5	376.286
-176.5	14.5	375.777
-176.5	15.5	373.886
-176.5	16.5	372.636
-176.5	17.5	372.092
-176.5	18.5	370.884
-176.5	19.5	369.398
-176.5	20.5	367.289
-176.5	21.5	364.014
-176.5	22.5	361.581
-176.5	23.5	361.852
-176.5	24.5	363.197
-176.5	25.5	363.052
-176.5	26.5	362.775
-176.5	27.5	362.631
-176.5	28.5	362.595
-176.5	29.5	362.563
-176.5	30.5	362.54
-176.5	31.5	363.246
-176.5	32.5	359.137
-176.5	33.5	355.327
-176.5	34.5	351.326
-176.5	35.5	350.259
-176.5	36.5	350.267
-176.5	37.5	349.387
-176.5	38.5	349.748
-176.5	39.5	348.834
-176.5	40.5	351.211
-176.5	41.5	355.499
-176.5	42.5	362.07
-176.5	43.5	368.032
-176.5	44.5	372.12
-176.5	45.5	373.486
-176.5	46.5	378.338
-176.5	47.5	382.606
-176.5	48.5	388.333
-176.5	49.5	390.225
-176.5	50.5	387.662
-176.5	51.5	386.482
-176.5	52.5	393.338
-176.5	53.5	394.209
-176.5	54.5	395.747
-176.5	55.5	392.421
-176.5	56.5	385.443
-176.5	57.5	377.093
-176.5	58.5	371.618
-176.5	59.5	364.388
-176.5	60.5	346.109
-176.5	61.5	330.092
-176.5	62.5	NaN
-176.5	63.5	NaN
-176.5	64.5	NaN
-176.5	65.5	NaN
-176.5	66.5	NaN
-176.5	67.5	NaN
-176.5	68.5	NaN
-176.5	69.5	291.572
-176.5	70.5	282.434
-176.5	71.5	260.979
-176.5	72.5	265.355
-176.5	73.5	275.976
-176.5	74.5	311.337
-176.5	75.5	325.183
-176.5	76.5	329.862
-176.5	77.5	318.809
-176.5	78.5	NaN
-176.5	79.5	NaN
-176.5	80.5	NaN
-176.5	81.5	NaN
-176.5	82.5	NaN
-176.5	83.5	NaN
-176.5	84.5	NaN
-176.5	85.5	NaN
-176.5	86.5	NaN
-176.5	87.5	NaN
-176.5	88.5	NaN
-176.5	89.5	NaN
-175.5	-89.5	NaN
-175.5	-88.5	NaN
-175.5	-87.5	NaN
-175.5	-86.5	NaN
-175.5	-85.5	NaN
-175.5	-84.5	NaN
-175.5	-83.5	NaN
-175.5	-82.5	NaN
-175.5	-81.5	NaN
-175.5	-80.5	NaN
-175.5	-79.5	NaN
-175.5	-78.5	NaN
-175.5	-77.5	268.194
-175.5	-76.5	276.891
-175.5	-75.5	335.688
-175.5	-74.5	338.424
-175.5	-73.5	317.108
-175.5	-72.5	337.77
-175.5	-71.5	341.535
-175.5	-70.5	354.533
-175.5	-69.5	351.604
-175.5	-68.5	358.475
-175.5	-67.5	358.887
-175.5	-66.5	357.089
-175.5	-65.5	354.771
-175.5	-64.5	362.236
-175.5	-63.5	377.863
-175.5	-62.5	377.815
-175.5	-61.5	376.892
-175.5	-60.5	376.799
-175.5	-59.5	376.778
-175.5	-58.5	377.11
-175.5	-57.5	376.472
-175.5	-56.5	375.44
-175.5	-55.5	373.773
-175.5	-54.5	371.053
-175.5	-53.5	369.509
-175.5	-52.5	367.493
-175.5	-51.5	364.82
-175.5	-50.5	361.759
-175.5	-49.5	359.747
-175.5	-48.5	355.972
-175.5	-47.5	354.184
-175.5	-46.5	354.546
-175.5	-45.5	353.797
-175.5	-44.5	352.423
-175.5	-43.5	351.33
-175.5	-42.5	349.237
-175.5	-41.5	347.958
-175.5	-40.5	348.735
-175.5	-39.5	352.074
-175.5	-38.5	354.658
-175.5	-37.5	356.918
-175.5	-36.5	358.95
-175.5	-35.5	359.697
-175.5	-34.5	358.203
-175.5	-33.5	354.439
-175.5	-32.5	350.457
-175.5	-31.5	348.819
-175.5	-30.5	348.08
-175.5	-29.5	347.796
-175.5	-28.5	347.622
-175.5	-27.5	345.326
-175.5	-26.5	340.513
-175.5	-25.5	339.548
-175.5	-24.5	339.675
-175.5	-23.5	340.155
-175.5	-22.5	341.923
-175.5	-21.5	345.079
-175.5	-20.5	344.027
-175.5	-19.5	345.214
-175.5	-18.5	346.457
-175.5	-17.5	349.534
-175.5	-16.5	351.763
-175.5	-15.5	352.578
-175.5	-14.5	356.002
-175.5	-13.5	357.264
-175.5	-12.5	359.568
-175.5	-11.5	361.227
-175.5	-10.5	362.909
-175.5	-9.5	365.009
-175.5	-8.5	369.878
-175.5	-7.5	378.157
-175.5	-6.5	386.701
-175.5	-5.5	392.673
-175.5	-4.5	399.172
-175.5	-3.5	406.622
-175.5	-2.5	414.062
-175.5	-1.5	419.573
-175.5	-0.5	422.53
-175.5	0.5	419.624
-175.5	1.5	412.805
-175.5	2.5	407.595
-175.5	3.5	402.533
-175.5	4.5	395.436
-175.5	5.5	388.477
-175.5	6.5	386.065
-175.5	7.5	382.099
-175.5	8.5	375.111
-175.5	9.5	373.137
-175.5	10.5	372.74
-175.5	11.5	374.126
-175.5	12.5	376.067
-175.5	13.5	376.236
-175.5	14.5	375.549
-175.5	15.5	374.172
-175.5	16.5	372.465
-175.5	17.5	371.664
-175.5	18.5	370.511
-175.5	19.5	369.674
-175.5	20.5	367.106
-175.5	21.5	363.611
-175.5	22.5	360.691
-175.5	23.5	361.073
-175.5	24.5	363.547
-175.5	25.5	363.148
-175.5	26.5	362.277
-175.5	27.5	357.418
-175.5	28.5	363.119
-175.5	29.5	364.258
-175.5	30.5	364.496
-175.5	31.5	362.794
-175.5	32.5	358.278
-175.5	33.5	354.651
-175.5	34.5	351.513
-175.5	35.5	349.585
-175.5	36.5	349.236
-175.5	37.5	350.047
-175.5	38.5	349.761
-175.5	39.5	347.885
-175.5	40.5	350.66
-175.5	41.5	354.378
-175.5	42.5	361.131
-175.5	43.5	367.57
-175.5	44.5	371.264
-175.5	45.5	373.52
-175.5	46.5	377.172
-175.5	47.5	382.188
-175.5	48.5	386.982
-175.5	49.5	388.974
-175.5	50.5	387.402
-175.5	51.5	386.482
-175.5	52.5	391.709
-175.5	53.5	391.841
-175.5	54.5	393.177
-175.5	55.5	389.402
-175.5	56.5	381.028
-175.5	57.5	372.411
-175.5	58.5	368.34
-175.5	59.5	356.739
-175.5	60.5	335.572
-175.5	61.5	324.315
-175.5	62.5	NaN
-175.5	63.5	NaN
-175.5	64.5	NaN
-175.5	65.5	NaN
-175.5	66.5	NaN
-175.5	67.5	NaN
-175.5	68.5	NaN
-175.5	69.5	290.249
-175.5	70.5	282.455
-175.5	71.5	275.745
-175.5	72.5	287.485
-175.5	73.5	277.021
-175.5	74.5	316.49
-175.5	75.5	319.689
-175.5	76.5	334.145
-175.5	77.5	317.08
-175.5	78.5	NaN
-175.5	79.5	NaN
-175.5	80.5	NaN
-175.5	81.5	NaN
-175.5	82.5	NaN
-175.5	83.5	NaN
-175.5	84.5	NaN
-175.5	85.5	NaN
-175.5	86.5	NaN
-175.5	87.5	NaN
-175.5	88.5	NaN
-175.5	89.5	NaN
-174.5	-89.5	NaN
-174.5	-88.5	NaN
-174.5	-87.5	NaN
-174.5	-86.5	NaN
-174.5	-85.5	NaN
-174.5	-84.5	NaN
-174.5	-83.5	NaN
-174.5	-82.5	NaN
-174.5	-81.5	NaN
-174.5	-80.5	NaN
-174.5	-79.5	NaN
-174.5	-78.5	NaN
-174.5	-77.5	268.133
-174.5	-76.5	288.773
-174.5	-75.5	317.215
-174.5	-74.5	330.848
-174.5	-73.5	318.945
-174.5	-72.5	328.792
-174.5	-71.5	334.875
-174.5	-70.5	342.662
-174.5	-69.5	351.546
-174.5	-68.5	353.466
-174.5	-67.5	360.829
-174.5	-66.5	359.382
-174.5	-65.5	357.264
-174.5	-64.5	363.351
-174.5	-63.5	378.361
-174.5	-62.5	378.883
-174.5	-61.5	377.197
-174.5	-60.5	377.877
-174.5	-59.5	376.737
-174.5	-58.5	376.86
-174.5	-57.5	375.495
-174.5	-56.5	374.931
-174.5	-55.5	373.562
-174.5	-54.5	370.596
-174.5	-53.5	368.712
-174.5	-52.5	366.503
-174.5	-51.5	363.767
-174.5	-50.5	360.908
-174.5	-49.5	360.633
-174.5	-48.5	356.072
-174.5	-47.5	354.085
-174.5	-46.5	354.573
-174.5	-45.5	353.826
-174.5	-44.5	352.602
-174.5	-43.5	351.75
-174.5	-42.5	350.708
-174.5	-41.5	349.13
-174.5	-40.5	349.941
-174.5	-39.5	353.688
-174.5	-38.5	355.826
-174.5	-37.5	357.805
-174.5	-36.5	360.139
-174.5	-35.5	360.356
-174.5	-34.5	358.691
-174.5	-33.5	355.814
-174.5	-32.5	351.151
-174.5	-31.5	349.032
-174.5	-30.5	348.373
-174.5	-29.5	348.325
-174.5	-28.5	347.15
-174.5	-27.5	344.932
-174.5	-26.5	341.895
-174.5	-25.5	339.369
-174.5	-24.5	340.348
-174.5	-23.5	340.508
-174.5	-22.5	340.225
-174.5	-21.5	340.879
-174.5	-20.5	345.951
-174.5	-19.5	347.845
-174.5	-18.5	347.488
-174.5	-17.5	349.538
-174.5	-16.5	352.056
-174.5	-15.5	354.01
-174.5	-14.5	356.677
-174.5	-13.5	357.485
-174.5	-12.5	359.337
-174.5	-11.5	360.986
-174.5	-10.5	362.091
-174.5	-9.5	365.317
-174.5	-8.5	370.773
-174.5	-7.5	380.213
-174.5	-6.5	388.247
-174.5	-5.5	394.27
-174.5	-4.5	400.868
-174.5	-3.5	408.71
-174.5	-2.5	416.391
-174.5	-1.5	421.987
-174.5	-0.5	425.802
-174.5	0.5	423.268
-174.5	1.5	415.377
-174.5	2.5	410.1
-174.5	3.5	404.604
-174.5	4.5	398.375
-174.5	5.5	390.103
-174.5	6.5	387.073
-174.5	7.5	382.394
-174.5	8.5	376.157
-174.5	9.5	373.803
-174.5	10.5	372.65
-174.5	11.5	373.703
-174.5	12.5	375.758
-174.5	13.5	376.104
-174.5	14.5	375.509
-174.5	15.5	374.435
-174.5	16.5	371.976
-174.5	17.5	371.035
-174.5	18.5	370.776
-174.5	19.5	369.68
-174.5	20.5	367.475
-174.5	21.5	364.417
-174.5	22.5	361.774
-174.5	23.5	362.136
-174.5	24.5	363.773
-174.5	25.5	362.039
-174.5	26.5	359.314
-174.5	27.5	362.569
-174.5	28.5	363.973
-174.5	29.5	365.798
-174.5	30.5	366.498
-174.5	31.5	363.462
-174.5	32.5	358.307
-174.5	33.5	354.749
-174.5	34.5	352.455
-174.5	35.5	350.714
-174.5	36.5	349.965
-174.5	37.5	350.627
-174.5	38.5	350.505
-174.5	39.5	348.353
-174.5	40.5	349.285
-174.5	41.5	353.229
-174.5	42.5	359.868
-174.5	43.5	367.184
-174.5	44.5	370.998
-174.5	45.5	373.451
-174.5	46.5	378.001
-174.5	47.5	382.073
-174.5	48.5	386.582
-174.5	49.5	387.636
-174.5	50.5	386.333
-174.5	51.5	384.211
-174.5	52.5	390.094
-174.5	53.5	390.658
-174.5	54.5	393.187
-174.5	55.5	388.545
-174.5	56.5	377.402
-174.5	57.5	367.587
-174.5	58.5	363.942
-174.5	59.5	354.467
-174.5	60.5	334.688
-174.5	61.5	333.09
-174.5	62.5	322.405
-174.5	63.5	316.899
-174.5	64.5	336.314
-174.5	65.5	NaN
-174.5	66.5	315.57
-174.5	67.5	288.698
-174.5	68.5	298.668
-174.5	69.5	298.125
-174.5	70.5	288.658
-174.5	71.5	272.969
-174.5	72.5	281.026
-174.5	73.5	282.159
-174.5	74.5	315.615
-174.5	75.5	312.302
-174.5	76.5	345.61
-174.5	77.5	317.948
-174.5	78.5	NaN
-174.5	79.5	NaN
-174.5	80.5	NaN
-174.5	81.5	NaN
-174.5	82.5	NaN
-174.5	83.5	NaN
-174.5	84.5	NaN
-174.5	85.5	NaN
-174.5	86.5	NaN
-174.5	87.5	NaN
-174.5	88.5	NaN
-174.5	89.5	NaN
-173.5	-89.5	NaN
-173.5	-88.5	NaN
-173.5	-87.5	NaN
-173.5	-86.5	NaN
-173.5	-85.5	NaN
-173.5	-84.5	NaN
-173.5	-83.5	NaN
-173.5	-82.5	NaN
-173.5	-81.5	NaN
-173.5	-80.5	NaN
-173.5	-79.5	NaN
-173.5	-78.5	NaN
-173.5	-77.5	266.166
-173.5	-76.5	294.802
-173.5	-75.5	314.89
-173.5	-74.5	327.795
-173.5	-73.5	320.416
-173.5	-72.5	322.503
-173.5	-71.5	332.893
-173.5	-70.5	347.792
-173.5	-69.5	351.279
-173.5	-68.5	356.779
-173.5	-67.5	364.589
-173.5	-66.5	363.329
-173.5	-65.5	363.365
-173.5	-64.5	360.677
-173.5	-63.5	379.031
-173.5	-62.5	378.482
-173.5	-61.5	377.076
-173.5	-60.5	377.73
-173.5	-59.5	376.154
-173.5	-58.5	376.569
-173.5	-57.5	375.09
-173.5	-56.5	375.138
-173.5	-55.5	374.215
-173.5	-54.5	371.415
-173.5	-53.5	368.109
-173.5	-52.5	365.881
-173.5	-51.5	363.72
-173.5	-50.5	360.909
-173.5	-49.5	358.317
-173.5	-48.5	355.235
-173.5	-47.5	354.424
-173.5	-46.5	354.072
-173.5	-45.5	353.657
-173.5	-44.5	352.609
-173.5	-43.5	351.72
-173.5	-42.5	350.695
-173.5	-41.5	350.425
-173.5	-40.5	350.865
-173.5	-39.5	355.626
-173.5	-38.5	356.003
-173.5	-37.5	357.414
-173.5	-36.5	360.949
-173.5	-35.5	360.233
-173.5	-34.5	359.326
-173.5	-33.5	357.989
-173.5	-32.5	352.986
-173.5	-31.5	349.437
-173.5	-30.5	348.096
-173.5	-29.5	347.673
-173.5	-28.5	345.802
-173.5	-27.5	343.913
-173.5	-26.5	342.377
-173.5	-25.5	339.501
-173.5	-24.5	340.372
-173.5	-23.5	340.934
-173.5	-22.5	340.117
-173.5	-21.5	340.045
-173.5	-20.5	341.538
-173.5	-19.5	345.067
-173.5	-18.5	347.071
-173.5	-17.5	349.722
-173.5	-16.5	351.536
-173.5	-15.5	353.28
-173.5	-14.5	356.434
-173.5	-13.5	357.815
-173.5	-12.5	359.746
-173.5	-11.5	360.96
-173.5	-10.5	362.698
-173.5	-9.5	365.761
-173.5	-8.5	372.121
-173.5	-7.5	382.099
-173.5	-6.5	390.074
-173.5	-5.5	396.544
-173.5	-4.5	402.697
-173.5	-3.5	410.071
-173.5	-2.5	417.908
-173.5	-1.5	423.679
-173.5	-0.5	428.753
-173.5	0.5	425.753
-173.5	1.5	417.155
-173.5	2.5	412.302
-173.5	3.5	406.469
-173.5	4.5	399.123
-173.5	5.5	390.494
-173.5	6.5	387.737
-173.5	7.5	383.332
-173.5	8.5	376.41
-173.5	9.5	373.991
-173.5	10.5	372.682
-173.5	11.5	373.188
-173.5	12.5	375.193
-173.5	13.5	375.882
-173.5	14.5	375.551
-173.5	15.5	374.28
-173.5	16.5	372.503
-173.5	17.5	371.532
-173.5	18.5	370.867
-173.5	19.5	369.582
-173.5	20.5	367.337
-173.5	21.5	364.389
-173.5	22.5	361.722
-173.5	23.5	361.559
-173.5	24.5	363.387
-173.5	25.5	359.824
-173.5	26.5	357.839
-173.5	27.5	362.063
-173.5	28.5	364.599
-173.5	29.5	366.008
-173.5	30.5	366.485
-173.5	31.5	364.186
-173.5	32.5	359.525
-173.5	33.5	355.884
-173.5	34.5	353.46
-173.5	35.5	352.251
-173.5	36.5	350.86
-173.5	37.5	350.665
-173.5	38.5	350.977
-173.5	39.5	349.614
-173.5	40.5	350.479
-173.5	41.5	355.282
-173.5	42.5	360.421
-173.5	43.5	367.717
-173.5	44.5	370.806
-173.5	45.5	372.954
-173.5	46.5	376.995
-173.5	47.5	381.039
-173.5	48.5	387.506
-173.5	49.5	387.835
-173.5	50.5	385.914
-173.5	51.5	383.587
-173.5	52.5	391.534
-173.5	53.5	391.08
-173.5	54.5	392.883
-173.5	55.5	389.153
-173.5	56.5	374.042
-173.5	57.5	366.885
-173.5	58.5	361.101
-173.5	59.5	345.353
-173.5	60.5	344.593
-173.5	61.5	325.69
-173.5	62.5	322.693
-173.5	63.5	321.804
-173.5	64.5	352.264
-173.5	65.5	NaN
-173.5	66.5	NaN
-173.5	67.5	304.577
-173.5	68.5	301.442
-173.5	69.5	301.69
-173.5	70.5	288.565
-173.5	71.5	273.516
-173.5	72.5	274.916
-173.5	73.5	283.763
-173.5	74.5	311.199
-173.5	75.5	319.921
-173.5	76.5	342.529
-173.5	77.5	349.607
-173.5	78.5	NaN
-173.5	79.5	NaN
-173.5	80.5	NaN
-173.5	81.5	NaN
-173.5	82.5	NaN
-173.5	83.5	NaN
-173.5	84.5	NaN
-173.5	85.5	NaN
-173.5	86.5	NaN
-173.5	87.5	NaN
-173.5	88.5	NaN
-173.5	89.5	NaN
-172.5	-89.5	NaN
-172.5	-88.5	NaN
-172.5	-87.5	NaN
-172.5	-86.5	NaN
-172.5	-85.5	NaN
-172.5	-84.5	NaN
-172.5	-83.5	NaN
-172.5	-82.5	NaN
-172.5	-81.5	NaN
-172.5	-80.5	NaN
-172.5	-79.5	NaN
-172.5	-78.5	NaN
-172.5	-77.5	263.958
-172.5	-76.5	289.793
-172.5	-75.5	308.758
-172.5	-74.5	332.775
-172.5	-73.5	320.776
-172.5	-72.5	326.758
-172.5	-71.5	333.95
-172.5	-70.5	354.38
-172.5	-69.5	353.994
-172.5	-68.5	360.446
-172.5	-67.5	364.315
-172.5	-66.5	364.399
-172.5	-65.5	364.062
-172.5	-64.5	360.178
-172.5	-63.5	374.516
-172.5	-62.5	378.425
-172.5	-61.5	376.406
-172.5	-60.5	376.563
-172.5	-59.5	375.564
-172.5	-58.5	375.526
-172.5	-57.5	374.84
-172.5	-56.5	374.159
-172.5	-55.5	374.338
-172.5	-54.5	372.487
-172.5	-53.5	368.356
-172.5	-52.5	366.74
-172.5	-51.5	364.458
-172.5	-50.5	362.078
-172.5	-49.5	358.816
-172.5	-48.5	355.453
-172.5	-47.5	355.055
-172.5	-46.5	353.947
-172.5	-45.5	353.698
-172.5	-44.5	352.744
-172.5	-43.5	352.717
-172.5	-42.5	351.331
-172.5	-41.5	351.781
-172.5	-40.5	351.707
-172.5	-39.5	357.126
-172.5	-38.5	357.569
-172.5	-37.5	359.139
-172.5	-36.5	361.836
-172.5	-35.5	360.341
-172.5	-34.5	358.685
-172.5	-33.5	357.802
-172.5	-32.5	353.602
-172.5	-31.5	351.041
-172.5	-30.5	347.855
-172.5	-29.5	347.187
-172.5	-28.5	346.079
-172.5	-27.5	343.597
-172.5	-26.5	341.472
-172.5	-25.5	339.641
-172.5	-24.5	340.608
-172.5	-23.5	341.548
-172.5	-22.5	341.39
-172.5	-21.5	340.555
-172.5	-20.5	341.764
-172.5	-19.5	345.884
-172.5	-18.5	348.009
-172.5	-17.5	350.259
-172.5	-16.5	351.591
-172.5	-15.5	353.293
-172.5	-14.5	357.045
-172.5	-13.5	361.497
-172.5	-12.5	360.499
-172.5	-11.5	361.592
-172.5	-10.5	363.116
-172.5	-9.5	366.775
-172.5	-8.5	373.52
-172.5	-7.5	382.696
-172.5	-6.5	391.277
-172.5	-5.5	399.035
-172.5	-4.5	405.916
-172.5	-3.5	412.663
-172.5	-2.5	419.422
-172.5	-1.5	425.411
-172.5	-0.5	430.824
-172.5	0.5	426.805
-172.5	1.5	418.368
-172.5	2.5	413.14
-172.5	3.5	407.405
-172.5	4.5	398.79
-172.5	5.5	391.019
-172.5	6.5	388.763
-172.5	7.5	384.095
-172.5	8.5	375.79
-172.5	9.5	374.25
-172.5	10.5	373.028
-172.5	11.5	372.885
-172.5	12.5	374.959
-172.5	13.5	376.168
-172.5	14.5	375.59
-172.5	15.5	374.233
-172.5	16.5	372.829
-172.5	17.5	371.732
-172.5	18.5	370.411
-172.5	19.5	369.532
-172.5	20.5	368.404
-172.5	21.5	364.357
-172.5	22.5	361.225
-172.5	23.5	360.989
-172.5	24.5	362.21
-172.5	25.5	361.974
-172.5	26.5	361.378
-172.5	27.5	362.593
-172.5	28.5	365.482
-172.5	29.5	366.418
-172.5	30.5	367.324
-172.5	31.5	365.02
-172.5	32.5	361.46
-172.5	33.5	358.688
-172.5	34.5	353.84
-172.5	35.5	352.576
-172.5	36.5	352.458
-172.5	37.5	350.312
-172.5	38.5	349.641
-172.5	39.5	350.924
-172.5	40.5	352.278
-172.5	41.5	355.366
-172.5	42.5	360.835
-172.5	43.5	365.218
-172.5	44.5	369.766
-172.5	45.5	372.024
-172.5	46.5	375.765
-172.5	47.5	379.013
-172.5	48.5	385.848
-172.5	49.5	387.534
-172.5	50.5	389.134
-172.5	51.5	385.131
-172.5	52.5	402.734
-172.5	53.5	394.703
-172.5	54.5	388.931
-172.5	55.5	385.565
-172.5	56.5	369.33
-172.5	57.5	362.235
-172.5	58.5	352.817
-172.5	59.5	338.372
-172.5	60.5	347.456
-172.5	61.5	324.419
-172.5	62.5	324.781
-172.5	63.5	325.89
-172.5	64.5	326.705
-172.5	65.5	NaN
-172.5	66.5	NaN
-172.5	67.5	304.512
-172.5	68.5	304.809
-172.5	69.5	301.676
-172.5	70.5	287.665
-172.5	71.5	274.656
-172.5	72.5	271.095
-172.5	73.5	284.005
-172.5	74.5	302.175
-172.5	75.5	313.129
-172.5	76.5	340.626
-172.5	77.5	337.26
-172.5	78.5	NaN
-172.5	79.5	NaN
-172.5	80.5	NaN
-172.5	81.5	NaN
-172.5	82.5	NaN
-172.5	83.5	NaN
-172.5	84.5	NaN
-172.5	85.5	NaN
-172.5	86.5	NaN
-172.5	87.5	NaN
-172.5	88.5	NaN
-172.5	89.5	NaN
-171.5	-89.5	NaN
-171.5	-88.5	NaN
-171.5	-87.5	NaN
-171.5	-86.5	NaN
-171.5	-85.5	NaN
-171.5	-84.5	NaN
-171.5	-83.5	NaN
-171.5	-82.5	NaN
-171.5	-81.5	NaN
-171.5	-80.5	NaN
-171.5	-79.5	NaN
-171.5	-78.5	NaN
-171.5	-77.5	259.999
-171.5	-76.5	287.374
-171.5	-75.5	307.346
-171.5	-74.5	327.369
-171.5	-73.5	327.324
-171.5	-72.5	330.273
-171.5	-71.5	332.94
-171.5	-70.5	347.5
-171.5	-69.5	353.66
-171.5	-68.5	361.892
-171.5	-67.5	363.011
-171.5	-66.5	364.272
-171.5	-65.5	363.306
-171.5	-64.5	360.988
-171.5	-63.5	375.744
-171.5	-62.5	378.415
-171.5	-61.5	375.837
-171.5	-60.5	374.95
-171.5	-59.5	375.308
-171.5	-58.5	374.932
-171.5	-57.5	374.296
-171.5	-56.5	373.671
-171.5	-55.5	373.262
-171.5	-54.5	372.306
-171.5	-53.5	367.811
-171.5	-52.5	367.021
-171.5	-51.5	364.105
-171.5	-50.5	362.798
-171.5	-49.5	359.946
-171.5	-48.5	355.765
-171.5	-47.5	354.77
-171.5	-46.5	354.647
-171.5	-45.5	354.634
-171.5	-44.5	354.194
-171.5	-43.5	353.726
-171.5	-42.5	353.661
-171.5	-41.5	352.521
-171.5	-40.5	352.97
-171.5	-39.5	356.904
-171.5	-38.5	357.715
-171.5	-37.5	360.222
-171.5	-36.5	362.336
-171.5	-35.5	360.009
-171.5	-34.5	358.591
-171.5	-33.5	357.513
-171.5	-32.5	354.256
-171.5	-31.5	351.76
-171.5	-30.5	347.735
-171.5	-29.5	347.684
-171.5	-28.5	347.162
-171.5	-27.5	342.805
-171.5	-26.5	340.001
-171.5	-25.5	339.421
-171.5	-24.5	340.892
-171.5	-23.5	342.2
-171.5	-22.5	341.973
-171.5	-21.5	341.59
-171.5	-20.5	343.262
-171.5	-19.5	346.186
-171.5	-18.5	348.504
-171.5	-17.5	350.284
-171.5	-16.5	351.811
-171.5	-15.5	353.391
-171.5	-14.5	357.808
-171.5	-13.5	362.234
-171.5	-12.5	360.751
-171.5	-11.5	361.517
-171.5	-10.5	362.903
-171.5	-9.5	369.85
-171.5	-8.5	373.984
-171.5	-7.5	383.161
-171.5	-6.5	392.106
-171.5	-5.5	400.702
-171.5	-4.5	407.356
-171.5	-3.5	414.335
-171.5	-2.5	421.189
-171.5	-1.5	426.966
-171.5	-0.5	432.596
-171.5	0.5	428.052
-171.5	1.5	420.755
-171.5	2.5	414.453
-171.5	3.5	409.133
-171.5	4.5	400.42
-171.5	5.5	392.578
-171.5	6.5	389.705
-171.5	7.5	384.019
-171.5	8.5	375.596
-171.5	9.5	374.871
-171.5	10.5	373.276
-171.5	11.5	372.671
-171.5	12.5	374.466
-171.5	13.5	376.084
-171.5	14.5	375.517
-171.5	15.5	374.41
-171.5	16.5	372.85
-171.5	17.5	371.266
-171.5	18.5	369.642
-171.5	19.5	369.438
-171.5	20.5	368.457
-171.5	21.5	364.993
-171.5	22.5	361.743
-171.5	23.5	361.609
-171.5	24.5	362.78
-171.5	25.5	360.24
-171.5	26.5	362.221
-171.5	27.5	364.716
-171.5	28.5	366.232
-171.5	29.5	367.127
-171.5	30.5	367.404
-171.5	31.5	366.257
-171.5	32.5	362.458
-171.5	33.5	360.261
-171.5	34.5	355.52
-171.5	35.5	354.209
-171.5	36.5	354.243
-171.5	37.5	350.403
-171.5	38.5	348.394
-171.5	39.5	350.383
-171.5	40.5	353.726
-171.5	41.5	357.817
-171.5	42.5	360.785
-171.5	43.5	364.787
-171.5	44.5	369.641
-171.5	45.5	370.682
-171.5	46.5	374.534
-171.5	47.5	378.07
-171.5	48.5	384.126
-171.5	49.5	386.966
-171.5	50.5	388.81
-171.5	51.5	382.15
-171.5	52.5	404.004
-171.5	53.5	394.614
-171.5	54.5	386.765
-171.5	55.5	380.645
-171.5	56.5	367.239
-171.5	57.5	358.815
-171.5	58.5	352.725
-171.5	59.5	340.502
-171.5	60.5	339.536
-171.5	61.5	328.265
-171.5	62.5	325.734
-171.5	63.5	334.835
-171.5	64.5	320.448
-171.5	65.5	342.28
-171.5	66.5	325.34
-171.5	67.5	302.639
-171.5	68.5	302.932
-171.5	69.5	298.138
-171.5	70.5	285.601
-171.5	71.5	273.685
-171.5	72.5	268.661
-171.5	73.5	277.348
-171.5	74.5	299.417
-171.5	75.5	300.121
-171.5	76.5	332.384
-171.5	77.5	334.604
-171.5	78.5	NaN
-171.5	79.5	NaN
-171.5	80.5	NaN
-171.5	81.5	NaN
-171.5	82.5	NaN
-171.5	83.5	NaN
-171.5	84.5	NaN
-171.5	85.5	NaN
-171.5	86.5	NaN
-171.5	87.5	NaN
-171.5	88.5	NaN
-171.5	89.5	NaN
-170.5	-89.5	NaN
-170.5	-88.5	NaN
-170.5	-87.5	NaN
-170.5	-86.5	NaN
-170.5	-85.5	NaN
-170.5	-84.5	NaN
-170.5	-83.5	NaN
-170.5	-82.5	NaN
-170.5	-81.5	NaN
-170.5	-80.5	NaN
-170.5	-79.5	NaN
-170.5	-78.5	NaN
-170.5	-77.5	256.704
-170.5	-76.5	282.295
-170.5	-75.5	307.378
-170.5	-74.5	319.714
-170.5	-73.5	326.684
-170.5	-72.5	335.281
-170.5	-71.5	336.226
-170.5	-70.5	345.183
-170.5	-69.5	351.35
-170.5	-68.5	362.089
-170.5	-67.5	362.898
-170.5	-66.5	365.513
-170.5	-65.5	361.514
-170.5	-64.5	361.215
-170.5	-63.5	376.193
-170.5	-62.5	379.159
-170.5	-61.5	376.415
-170.5	-60.5	374.511
-170.5	-59.5	375.219
-170.5	-58.5	374.587
-170.5	-57.5	374.347
-170.5	-56.5	373.073
-170.5	-55.5	372.887
-170.5	-54.5	372.387
-170.5	-53.5	368.268
-170.5	-52.5	366.402
-170.5	-51.5	364.148
-170.5	-50.5	362.759
-170.5	-49.5	361.504
-170.5	-48.5	356.207
-170.5	-47.5	355.617
-170.5	-46.5	355.045
-170.5	-45.5	354.821
-170.5	-44.5	354.323
-170.5	-43.5	354.059
-170.5	-42.5	353.432
-170.5	-41.5	353.009
-170.5	-40.5	354.108
-170.5	-39.5	356.054
-170.5	-38.5	358.251
-170.5	-37.5	359.965
-170.5	-36.5	361.899
-170.5	-35.5	359.114
-170.5	-34.5	358.681
-170.5	-33.5	358.615
-170.5	-32.5	354.997
-170.5	-31.5	352.838
-170.5	-30.5	350.701
-170.5	-29.5	348.308
-170.5	-28.5	345.582
-170.5	-27.5	340.861
-170.5	-26.5	338.631
-170.5	-25.5	339.488
-170.5	-24.5	340.572
-170.5	-23.5	341.619
-170.5	-22.5	340.502
-170.5	-21.5	341.045
-170.5	-20.5	344.919
-170.5	-19.5	347.99
-170.5	-18.5	349.83
-170.5	-17.5	350.489
-170.5	-16.5	350.626
-170.5	-15.5	351.213
-170.5	-14.5	355.122
-170.5	-13.5	357.136
-170.5	-12.5	359.342
-170.5	-11.5	360.69
-170.5	-10.5	362.662
-170.5	-9.5	367.046
-170.5	-8.5	375.194
-170.5	-7.5	384.688
-170.5	-6.5	393.436
-170.5	-5.5	401.085
-170.5	-4.5	408.452
-170.5	-3.5	415.523
-170.5	-2.5	422.099
-170.5	-1.5	429.723
-170.5	-0.5	434.435
-170.5	0.5	429.793
-170.5	1.5	422.75
-170.5	2.5	416.977
-170.5	3.5	411.279
-170.5	4.5	402.618
-170.5	5.5	393.946
-170.5	6.5	390.17
-170.5	7.5	383.882
-170.5	8.5	375.787
-170.5	9.5	375.162
-170.5	10.5	373.491
-170.5	11.5	372.216
-170.5	12.5	373.547
-170.5	13.5	375.417
-170.5	14.5	375.1
-170.5	15.5	374.36
-170.5	16.5	372.576
-170.5	17.5	371.134
-170.5	18.5	369.929
-170.5	19.5	369.955
-170.5	20.5	368.954
-170.5	21.5	365.61
-170.5	22.5	362.201
-170.5	23.5	361.423
-170.5	24.5	362.088
-170.5	25.5	357.931
-170.5	26.5	363.949
-170.5	27.5	365.416
-170.5	28.5	366.323
-170.5	29.5	367.061
-170.5	30.5	367.971
-170.5	31.5	367.36
-170.5	32.5	362.18
-170.5	33.5	359.499
-170.5	34.5	356.716
-170.5	35.5	355.379
-170.5	36.5	354.355
-170.5	37.5	351.876
-170.5	38.5	349.212
-170.5	39.5	350.982
-170.5	40.5	354.335
-170.5	41.5	358.469
-170.5	42.5	361.609
-170.5	43.5	365.945
-170.5	44.5	369.038
-170.5	45.5	370.285
-170.5	46.5	373.734
-170.5	47.5	377.208
-170.5	48.5	381.839
-170.5	49.5	385.059
-170.5	50.5	386.436
-170.5	51.5	379.91
-170.5	52.5	390.91
-170.5	53.5	392.284
-170.5	54.5	384.428
-170.5	55.5	377.905
-170.5	56.5	367.563
-170.5	57.5	356.054
-170.5	58.5	346.974
-170.5	59.5	341.963
-170.5	60.5	335.937
-170.5	61.5	333.554
-170.5	62.5	331.448
-170.5	63.5	340.559
-170.5	64.5	326.244
-170.5	65.5	309.567
-170.5	66.5	312.189
-170.5	67.5	300.791
-170.5	68.5	300.233
-170.5	69.5	295.304
-170.5	70.5	283.365
-170.5	71.5	273.099
-170.5	72.5	267.972
-170.5	73.5	274.938
-170.5	74.5	289.867
-170.5	75.5	297.581
-170.5	76.5	324.459
-170.5	77.5	343.121
-170.5	78.5	NaN
-170.5	79.5	NaN
-170.5	80.5	NaN
-170.5	81.5	NaN
-170.5	82.5	NaN
-170.5	83.5	NaN
-170.5	84.5	NaN
-170.5	85.5	NaN
-170.5	86.5	NaN
-170.5	87.5	NaN
-170.5	88.5	NaN
-170.5	89.5	NaN
-169.5	-89.5	NaN
-169.5	-88.5	NaN
-169.5	-87.5	NaN
-169.5	-86.5	NaN
-169.5	-85.5	NaN
-169.5	-84.5	NaN
-169.5	-83.5	NaN
-169.5	-82.5	NaN
-169.5	-81.5	NaN
-169.5	-80.5	NaN
-169.5	-79.5	NaN
-169.5	-78.5	NaN
-169.5	-77.5	252.423
-169.5	-76.5	285.25
-169.5	-75.5	301.319
-169.5	-74.5	319.947
-169.5	-73.5	327.188
-169.5	-72.5	330.991
-169.5	-71.5	334.544
-169.5	-70.5	344.512
-169.5	-69.5	350.64
-169.5	-68.5	351.407
-169.5	-67.5	361.866
-169.5	-66.5	365.115
-169.5	-65.5	363.594
-169.5	-64.5	359.501
-169.5	-63.5	367.517
-169.5	-62.5	379.609
-169.5	-61.5	377.084
-169.5	-60.5	375.075
-169.5	-59.5	375.301
-169.5	-58.5	374.106
-169.5	-57.5	375.373
-169.5	-56.5	373.241
-169.5	-55.5	372.205
-169.5	-54.5	372.382
-169.5	-53.5	368.931
-169.5	-52.5	365.616
-169.5	-51.5	363.988
-169.5	-50.5	362.601
-169.5	-49.5	359.789
-169.5	-48.5	358.875
-169.5	-47.5	356.106
-169.5	-46.5	354.682
-169.5	-45.5	354.209
-169.5	-44.5	353.18
-169.5	-43.5	353.333
-169.5	-42.5	353.249
-169.5	-41.5	353.643
-169.5	-40.5	354.928
-169.5	-39.5	356.148
-169.5	-38.5	358.842
-169.5	-37.5	360.41
-169.5	-36.5	361.184
-169.5	-35.5	358.324
-169.5	-34.5	358.228
-169.5	-33.5	358.255
-169.5	-32.5	355.22
-169.5	-31.5	353.414
-169.5	-30.5	352.943
-169.5	-29.5	350.342
-169.5	-28.5	345.204
-169.5	-27.5	340.877
-169.5	-26.5	338.229
-169.5	-25.5	338.444
-169.5	-24.5	339.579
-169.5	-23.5	339.738
-169.5	-22.5	339.451
-169.5	-21.5	341.352
-169.5	-20.5	345.823
-169.5	-19.5	347.233
-169.5	-18.5	348.653
-169.5	-17.5	349.18
-169.5	-16.5	349.712
-169.5	-15.5	351.807
-169.5	-14.5	353.789
-169.5	-13.5	356.06
-169.5	-12.5	358.095
-169.5	-11.5	359.494
-169.5	-10.5	362.182
-169.5	-9.5	367.302
-169.5	-8.5	376.339
-169.5	-7.5	387.391
-169.5	-6.5	395.606
-169.5	-5.5	403.104
-169.5	-4.5	410.256
-169.5	-3.5	417.139
-169.5	-2.5	424.821
-169.5	-1.5	433.085
-169.5	-0.5	437.924
-169.5	0.5	434.059
-169.5	1.5	424.695
-169.5	2.5	418.809
-169.5	3.5	412.598
-169.5	4.5	404.78
-169.5	5.5	394.691
-169.5	6.5	390.375
-169.5	7.5	383.446
-169.5	8.5	375.455
-169.5	9.5	375.724
-169.5	10.5	373.942
-169.5	11.5	372.115
-169.5	12.5	372.845
-169.5	13.5	375.149
-169.5	14.5	375.307
-169.5	15.5	374.323
-169.5	16.5	371.616
-169.5	17.5	371.119
-169.5	18.5	370.032
-169.5	19.5	370.205
-169.5	20.5	369.211
-169.5	21.5	365.536
-169.5	22.5	362.46
-169.5	23.5	361.044
-169.5	24.5	362.087
-169.5	25.5	360.359
-169.5	26.5	362.428
-169.5	27.5	364.546
-169.5	28.5	365.27
-169.5	29.5	367.126
-169.5	30.5	368.655
-169.5	31.5	367.907
-169.5	32.5	362.565
-169.5	33.5	360.47
-169.5	34.5	357.99
-169.5	35.5	356.261
-169.5	36.5	354.071
-169.5	37.5	353.538
-169.5	38.5	352.027
-169.5	39.5	352.299
-169.5	40.5	355.37
-169.5	41.5	357.954
-169.5	42.5	362.098
-169.5	43.5	366.607
-169.5	44.5	368.322
-169.5	45.5	369.515
-169.5	46.5	371.745
-169.5	47.5	376.037
-169.5	48.5	379.607
-169.5	49.5	383.595
-169.5	50.5	384.338
-169.5	51.5	378.664
-169.5	52.5	379.787
-169.5	53.5	390.412
-169.5	54.5	380.343
-169.5	55.5	373.009
-169.5	56.5	364.824
-169.5	57.5	355.802
-169.5	58.5	347.236
-169.5	59.5	351.491
-169.5	60.5	348.176
-169.5	61.5	344.91
-169.5	62.5	361.247
-169.5	63.5	333.437
-169.5	64.5	314.538
-169.5	65.5	308.819
-169.5	66.5	297.134
-169.5	67.5	290.699
-169.5	68.5	295.865
-169.5	69.5	296.528
-169.5	70.5	285.373
-169.5	71.5	276.862
-169.5	72.5	266.149
-169.5	73.5	271.891
-169.5	74.5	293.772
-169.5	75.5	304.487
-169.5	76.5	323.07
-169.5	77.5	348.797
-169.5	78.5	NaN
-169.5	79.5	NaN
-169.5	80.5	NaN
-169.5	81.5	NaN
-169.5	82.5	NaN
-169.5	83.5	NaN
-169.5	84.5	NaN
-169.5	85.5	NaN
-169.5	86.5	NaN
-169.5	87.5	NaN
-169.5	88.5	NaN
-169.5	89.5	NaN
-168.5	-89.5	NaN
-168.5	-88.5	NaN
-168.5	-87.5	NaN
-168.5	-86.5	NaN
-168.5	-85.5	NaN
-168.5	-84.5	NaN
-168.5	-83.5	NaN
-168.5	-82.5	NaN
-168.5	-81.5	NaN
-168.5	-80.5	NaN
-168.5	-79.5	NaN
-168.5	-78.5	NaN
-168.5	-77.5	251.289
-168.5	-76.5	290.559
-168.5	-75.5	304.063
-168.5	-74.5	322.748
-168.5	-73.5	320.563
-168.5	-72.5	322.78
-168.5	-71.5	328.471
[truncated: 62,801 more rows]

## Sheet: Rising rate of FNN-LID pCO2
Rising rate of FNN-LID pCO2 (uatm/year)
-179.5	-89.5	NaN
-179.5	-88.5	NaN
-179.5	-87.5	NaN
-179.5	-86.5	NaN
-179.5	-85.5	NaN
-179.5	-84.5	NaN
-179.5	-83.5	NaN
-179.5	-82.5	NaN
-179.5	-81.5	NaN
-179.5	-80.5	NaN
-179.5	-79.5	NaN
-179.5	-78.5	NaN
-179.5	-77.5	2.77206
-179.5	-76.5	2.10561
-179.5	-75.5	2.61278
-179.5	-74.5	4.24443
-179.5	-73.5	4.56251
-179.5	-72.5	2.47693
-179.5	-71.5	2.86135
-179.5	-70.5	3.33251
-179.5	-69.5	3.60988
-179.5	-68.5	3.14937
-179.5	-67.5	2.82969
-179.5	-66.5	2.92463
-179.5	-65.5	2.64282
-179.5	-64.5	2.05315
-179.5	-63.5	1.50225
-179.5	-62.5	1.69365
-179.5	-61.5	1.78952
-179.5	-60.5	1.78172
-179.5	-59.5	1.7711
-179.5	-58.5	1.8189
-179.5	-57.5	1.76946
-179.5	-56.5	1.64279
-179.5	-55.5	1.69382
-179.5	-54.5	1.91644
-179.5	-53.5	1.88081
-179.5	-52.5	1.88593
-179.5	-51.5	2.0472
-179.5	-50.5	2.21206
-179.5	-49.5	1.90039
-179.5	-48.5	1.82968
-179.5	-47.5	1.67782
-179.5	-46.5	1.27252
-179.5	-45.5	1.25287
-179.5	-44.5	1.39375
-179.5	-43.5	1.54652
-179.5	-42.5	1.83977
-179.5	-41.5	1.9179
-179.5	-40.5	2.01229
-179.5	-39.5	2.1215
-179.5	-38.5	2.16125
-179.5	-37.5	2.10907
-179.5	-36.5	2.16139
-179.5	-35.5	2.06668
-179.5	-34.5	2.03612
-179.5	-33.5	2.01826
-179.5	-32.5	2.07324
-179.5	-31.5	2.16697
-179.5	-30.5	2.22046
-179.5	-29.5	2.14871
-179.5	-28.5	2.16083
-179.5	-27.5	2.25068
-179.5	-26.5	2.22053
-179.5	-25.5	2.16502
-179.5	-24.5	2.18071
-179.5	-23.5	2.19046
-179.5	-22.5	2.10961
-179.5	-21.5	2.09754
-179.5	-20.5	2.07813
-179.5	-19.5	2.08673
-179.5	-18.5	2.15436
-179.5	-17.5	2.13296
-179.5	-16.5	2.09592
-179.5	-15.5	2.10936
-179.5	-14.5	2.02235
-179.5	-13.5	1.99188
-179.5	-12.5	1.99072
-179.5	-11.5	1.99975
-179.5	-10.5	2.0257
-179.5	-9.5	2.03295
-179.5	-8.5	2.13959
-179.5	-7.5	2.28075
-179.5	-6.5	2.35827
-179.5	-5.5	2.29512
-179.5	-4.5	2.29568
-179.5	-3.5	2.29014
-179.5	-2.5	2.13847
-179.5	-1.5	2.05023
-179.5	-0.5	2.07999
-179.5	0.5	2.09643
-179.5	1.5	2.08952
-179.5	2.5	2.06511
-179.5	3.5	2.05955
-179.5	4.5	2.1895
-179.5	5.5	2.19306
-179.5	6.5	2.13
-179.5	7.5	2.18095
-179.5	8.5	2.27439
-179.5	9.5	2.3123
-179.5	10.5	2.28264
-179.5	11.5	2.25942
-179.5	12.5	2.32688
-179.5	13.5	2.38247
-179.5	14.5	2.38489
-179.5	15.5	2.34404
-179.5	16.5	2.33392
-179.5	17.5	2.32145
-179.5	18.5	2.30197
-179.5	19.5	2.29478
-179.5	20.5	2.25719
-179.5	21.5	2.21273
-179.5	22.5	2.20537
-179.5	23.5	2.16193
-179.5	24.5	2.15822
-179.5	25.5	2.15516
-179.5	26.5	2.1955
-179.5	27.5	2.26056
-179.5	28.5	2.28012
-179.5	29.5	2.31562
-179.5	30.5	2.30107
-179.5	31.5	2.26305
-179.5	32.5	2.0948
-179.5	33.5	2.12026
-179.5	34.5	2.16161
-179.5	35.5	2.24448
-179.5	36.5	2.21933
-179.5	37.5	2.2155
-179.5	38.5	2.1602
-179.5	39.5	2.07764
-179.5	40.5	1.89772
-179.5	41.5	1.6893
-179.5	42.5	1.66673
-179.5	43.5	1.84453
-179.5	44.5	1.97786
-179.5	45.5	2.12497
-179.5	46.5	2.35285
-179.5	47.5	2.35237
-179.5	48.5	1.89841
-179.5	49.5	1.74032
-179.5	50.5	1.36123
-179.5	51.5	1.30692
-179.5	52.5	1.40031
-179.5	53.5	1.52491
-179.5	54.5	1.6307
-179.5	55.5	1.55637
-179.5	56.5	1.64034
-179.5	57.5	1.89986
-179.5	58.5	1.66092
-179.5	59.5	-999
-179.5	60.5	-999
-179.5	61.5	-999
-179.5	62.5	NaN
-179.5	63.5	NaN
-179.5	64.5	NaN
-179.5	65.5	NaN
-179.5	66.5	NaN
-179.5	67.5	NaN
-179.5	68.5	NaN
-179.5	69.5	3.08631
-179.5	70.5	-999
-179.5	71.5	4.22368
-179.5	72.5	-999
-179.5	73.5	2.85812
-179.5	74.5	3.43298
-179.5	75.5	-999
-179.5	76.5	-999
-179.5	77.5	-999
-179.5	78.5	NaN
-179.5	79.5	NaN
-179.5	80.5	NaN
-179.5	81.5	NaN
-179.5	82.5	NaN
-179.5	83.5	NaN
-179.5	84.5	NaN
-179.5	85.5	NaN
-179.5	86.5	NaN
-179.5	87.5	NaN
-179.5	88.5	NaN
-179.5	89.5	NaN
-178.5	-89.5	NaN
-178.5	-88.5	NaN
-178.5	-87.5	NaN
-178.5	-86.5	NaN
-178.5	-85.5	NaN
-178.5	-84.5	NaN
-178.5	-83.5	NaN
-178.5	-82.5	NaN
-178.5	-81.5	NaN
-178.5	-80.5	NaN
-178.5	-79.5	NaN
-178.5	-78.5	NaN
-178.5	-77.5	2.9476
-178.5	-76.5	2.70354
-178.5	-75.5	3.27789
-178.5	-74.5	4.37267
-178.5	-73.5	4.15701
-178.5	-72.5	3.10643
-178.5	-71.5	2.9466
-178.5	-70.5	2.9605
-178.5	-69.5	2.85639
-178.5	-68.5	3.41378
-178.5	-67.5	2.86592
-178.5	-66.5	2.94078
-178.5	-65.5	2.82193
-178.5	-64.5	2.19162
-178.5	-63.5	1.55562
-178.5	-62.5	1.70648
-178.5	-61.5	1.68065
-178.5	-60.5	1.8488
-178.5	-59.5	1.80451
-178.5	-58.5	1.9681
-178.5	-57.5	1.86645
-178.5	-56.5	1.87981
-178.5	-55.5	1.5681
-178.5	-54.5	1.86786
-178.5	-53.5	1.88946
-178.5	-52.5	1.94372
-178.5	-51.5	2.13381
-178.5	-50.5	2.03034
-178.5	-49.5	1.96281
-178.5	-48.5	1.94289
-178.5	-47.5	1.68654
-178.5	-46.5	1.26887
-178.5	-45.5	1.30042
-178.5	-44.5	1.49023
-178.5	-43.5	1.71159
-178.5	-42.5	1.86539
-178.5	-41.5	1.90915
-178.5	-40.5	1.97048
-178.5	-39.5	2.03064
-178.5	-38.5	2.13104
-178.5	-37.5	2.06269
-178.5	-36.5	2.07858
-178.5	-35.5	2.12425
-178.5	-34.5	2.07594
-178.5	-33.5	2.05912
-178.5	-32.5	2.08962
-178.5	-31.5	2.11997
-178.5	-30.5	2.16754
-178.5	-29.5	2.13677
-178.5	-28.5	2.11255
-178.5	-27.5	2.15882
-178.5	-26.5	2.21452
-178.5	-25.5	2.17976
-178.5	-24.5	2.10306
-178.5	-23.5	2.11841
-178.5	-22.5	2.06997
-178.5	-21.5	2.06671
-178.5	-20.5	2.07512
-178.5	-19.5	2.14566
-178.5	-18.5	1.94274
-178.5	-17.5	2.08021
-178.5	-16.5	2.17403
-178.5	-15.5	2.1374
-178.5	-14.5	2.11939
-178.5	-13.5	2.03906
-178.5	-12.5	2.01622
-178.5	-11.5	2.03159
-178.5	-10.5	2.03725
-178.5	-9.5	2.02862
-178.5	-8.5	2.11082
-178.5	-7.5	2.25695
-178.5	-6.5	2.24555
-178.5	-5.5	2.24787
-178.5	-4.5	2.33481
-178.5	-3.5	2.26098
-178.5	-2.5	2.08008
-178.5	-1.5	2.01953
-178.5	-0.5	2.08
-178.5	0.5	2.09904
-178.5	1.5	2.09743
-178.5	2.5	2.01928
-178.5	3.5	2.09003
-178.5	4.5	2.19458
-178.5	5.5	2.23326
-178.5	6.5	2.18034
-178.5	7.5	2.20776
-178.5	8.5	2.277
-178.5	9.5	2.31927
-178.5	10.5	2.28755
-178.5	11.5	2.25873
-178.5	12.5	2.30926
-178.5	13.5	2.3876
-178.5	14.5	2.42295
-178.5	15.5	2.37771
-178.5	16.5	2.37458
-178.5	17.5	2.35852
-178.5	18.5	2.33274
-178.5	19.5	2.32638
-178.5	20.5	2.25915
-178.5	21.5	2.2089
-178.5	22.5	2.20261
-178.5	23.5	2.17292
-178.5	24.5	2.161
-178.5	25.5	2.13938
-178.5	26.5	2.21122
-178.5	27.5	2.28199
-178.5	28.5	2.24936
-178.5	29.5	2.22215
-178.5	30.5	2.2322
-178.5	31.5	2.21377
-178.5	32.5	2.26016
-178.5	33.5	2.18626
-178.5	34.5	2.18907
-178.5	35.5	2.18053
-178.5	36.5	2.16776
-178.5	37.5	2.2425
-178.5	38.5	2.19963
-178.5	39.5	2.08082
-178.5	40.5	1.80014
-178.5	41.5	1.65191
-178.5	42.5	1.65551
-178.5	43.5	1.71453
-178.5	44.5	1.92253
-178.5	45.5	2.14402
-178.5	46.5	2.20892
-178.5	47.5	2.10216
-178.5	48.5	1.79499
-178.5	49.5	1.60798
-178.5	50.5	1.6613
-178.5	51.5	1.43321
-178.5	52.5	-999
-178.5	53.5	1.50003
-178.5	54.5	1.61489
-178.5	55.5	1.59908
-178.5	56.5	1.57464
-178.5	57.5	1.86531
-178.5	58.5	1.68129
-178.5	59.5	-999
-178.5	60.5	-999
-178.5	61.5	-999
-178.5	62.5	NaN
-178.5	63.5	NaN
-178.5	64.5	NaN
-178.5	65.5	NaN
-178.5	66.5	NaN
-178.5	67.5	NaN
-178.5	68.5	NaN
-178.5	69.5	2.86621
-178.5	70.5	-999
-178.5	71.5	4.41853
-178.5	72.5	-999
-178.5	73.5	3.39389
-178.5	74.5	4.34565
-178.5	75.5	-999
-178.5	76.5	-999
-178.5	77.5	-999
-178.5	78.5	NaN
-178.5	79.5	NaN
-178.5	80.5	NaN
-178.5	81.5	NaN
-178.5	82.5	NaN
-178.5	83.5	NaN
-178.5	84.5	NaN
-178.5	85.5	NaN
-178.5	86.5	NaN
-178.5	87.5	NaN
-178.5	88.5	NaN
-178.5	89.5	NaN
-177.5	-89.5	NaN
-177.5	-88.5	NaN
-177.5	-87.5	NaN
-177.5	-86.5	NaN
-177.5	-85.5	NaN
-177.5	-84.5	NaN
-177.5	-83.5	NaN
-177.5	-82.5	NaN
-177.5	-81.5	NaN
-177.5	-80.5	NaN
-177.5	-79.5	NaN
-177.5	-78.5	NaN
-177.5	-77.5	2.3165
-177.5	-76.5	3.15678
-177.5	-75.5	4.14475
-177.5	-74.5	3.78775
-177.5	-73.5	2.27306
-177.5	-72.5	2.90907
-177.5	-71.5	2.23189
-177.5	-70.5	2.76561
-177.5	-69.5	2.92411
-177.5	-68.5	3.18217
-177.5	-67.5	3.0736
-177.5	-66.5	2.77918
-177.5	-65.5	2.83937
-177.5	-64.5	2.04984
-177.5	-63.5	1.66341
-177.5	-62.5	1.76137
-177.5	-61.5	1.94225
-177.5	-60.5	1.82179
-177.5	-59.5	1.81895
-177.5	-58.5	2.01889
-177.5	-57.5	1.97311
-177.5	-56.5	2.05315
-177.5	-55.5	1.917
-177.5	-54.5	1.80331
-177.5	-53.5	1.88404
-177.5	-52.5	1.90394
-177.5	-51.5	2.01301
-177.5	-50.5	2.00342
-177.5	-49.5	1.74702
-177.5	-48.5	1.92002
-177.5	-47.5	1.44506
-177.5	-46.5	1.37355
-177.5	-45.5	1.49472
-177.5	-44.5	1.55129
-177.5	-43.5	1.62573
-177.5	-42.5	1.94929
-177.5	-41.5	2.00907
-177.5	-40.5	2.17315
-177.5	-39.5	2.18015
-177.5	-38.5	2.21677
-177.5	-37.5	2.04383
-177.5	-36.5	2.09392
-177.5	-35.5	2.15715
-177.5	-34.5	2.099
-177.5	-33.5	2.11785
-177.5	-32.5	2.11391
-177.5	-31.5	2.10593
-177.5	-30.5	2.12317
-177.5	-29.5	2.13945
-177.5	-28.5	2.11799
-177.5	-27.5	2.16372
-177.5	-26.5	2.19076
-177.5	-25.5	2.22028
-177.5	-24.5	2.13723
-177.5	-23.5	2.07476
-177.5	-22.5	2.01612
-177.5	-21.5	2.06388
-177.5	-20.5	2.07614
-177.5	-19.5	2.08139
-177.5	-18.5	2.16244
-177.5	-17.5	2.13485
-177.5	-16.5	2.20179
-177.5	-15.5	2.21063
-177.5	-14.5	2.18315
-177.5	-13.5	2.04973
-177.5	-12.5	2.02072
-177.5	-11.5	2.03733
-177.5	-10.5	2.022
-177.5	-9.5	2.03137
-177.5	-8.5	2.11448
-177.5	-7.5	2.0841
-177.5	-6.5	2.09109
-177.5	-5.5	2.26416
-177.5	-4.5	2.34805
-177.5	-3.5	2.21189
-177.5	-2.5	2.03117
-177.5	-1.5	2.02303
-177.5	-0.5	2.06756
-177.5	0.5	2.0615
-177.5	1.5	2.01717
-177.5	2.5	2.07958
-177.5	3.5	2.08118
-177.5	4.5	2.20447
-177.5	5.5	2.2204
-177.5	6.5	2.21092
-177.5	7.5	2.20307
-177.5	8.5	2.27008
-177.5	9.5	2.31225
-177.5	10.5	2.27057
-177.5	11.5	2.28618
-177.5	12.5	2.34647
-177.5	13.5	2.39631
-177.5	14.5	2.43199
-177.5	15.5	2.40123
-177.5	16.5	2.41974
-177.5	17.5	2.3825
-177.5	18.5	2.35358
-177.5	19.5	2.34409
-177.5	20.5	2.2926
-177.5	21.5	2.24453
-177.5	22.5	2.20526
-177.5	23.5	2.19353
-177.5	24.5	2.18688
-177.5	25.5	2.17162
-177.5	26.5	2.25449
-177.5	27.5	2.22739
-177.5	28.5	2.14193
-177.5	29.5	2.1387
-177.5	30.5	2.21847
-177.5	31.5	2.26138
-177.5	32.5	2.27434
-177.5	33.5	2.27344
-177.5	34.5	2.12117
-177.5	35.5	2.08012
-177.5	36.5	2.10852
-177.5	37.5	2.13547
-177.5	38.5	2.13786
-177.5	39.5	2.08768
-177.5	40.5	1.89845
-177.5	41.5	1.69595
-177.5	42.5	1.6607
-177.5	43.5	1.7787
-177.5	44.5	1.96265
-177.5	45.5	2.22223
-177.5	46.5	2.11877
-177.5	47.5	1.96508
-177.5	48.5	1.79787
-177.5	49.5	1.67163
-177.5	50.5	1.60343
-177.5	51.5	1.31238
-177.5	52.5	1.30866
-177.5	53.5	1.89356
-177.5	54.5	1.67284
-177.5	55.5	1.62723
-177.5	56.5	1.45005
-177.5	57.5	1.95352
-177.5	58.5	1.50358
-177.5	59.5	-999
-177.5	60.5	-999
-177.5	61.5	1.74272
-177.5	62.5	NaN
-177.5	63.5	NaN
-177.5	64.5	NaN
-177.5	65.5	NaN
-177.5	66.5	NaN
-177.5	67.5	NaN
-177.5	68.5	NaN
-177.5	69.5	3.55947
-177.5	70.5	-999
-177.5	71.5	2.39291
-177.5	72.5	-999
-177.5	73.5	3.37484
-177.5	74.5	4.49982
-177.5	75.5	-999
-177.5	76.5	-999
-177.5	77.5	-999
-177.5	78.5	NaN
-177.5	79.5	NaN
-177.5	80.5	NaN
-177.5	81.5	NaN
-177.5	82.5	NaN
-177.5	83.5	NaN
-177.5	84.5	NaN
-177.5	85.5	NaN
-177.5	86.5	NaN
-177.5	87.5	NaN
-177.5	88.5	NaN
-177.5	89.5	NaN
-176.5	-89.5	NaN
-176.5	-88.5	NaN
-176.5	-87.5	NaN
-176.5	-86.5	NaN
-176.5	-85.5	NaN
-176.5	-84.5	NaN
-176.5	-83.5	NaN
-176.5	-82.5	NaN
-176.5	-81.5	NaN
-176.5	-80.5	NaN
-176.5	-79.5	NaN
-176.5	-78.5	NaN
-176.5	-77.5	2.35096
-176.5	-76.5	3.20922
-176.5	-75.5	4.6656
-176.5	-74.5	-999
-176.5	-73.5	-999
-176.5	-72.5	2.08467
-176.5	-71.5	2.32396
-176.5	-70.5	2.81106
-176.5	-69.5	3.2215
-176.5	-68.5	2.87123
-176.5	-67.5	2.52075
-176.5	-66.5	3.16207
-176.5	-65.5	2.63906
-176.5	-64.5	2.26684
-176.5	-63.5	1.77572
-176.5	-62.5	1.77345
-176.5	-61.5	1.87265
-176.5	-60.5	1.86662
-176.5	-59.5	1.8931
-176.5	-58.5	1.98612
-176.5	-57.5	2.0654
-176.5	-56.5	2.09013
-176.5	-55.5	1.9008
-176.5	-54.5	1.85621
-176.5	-53.5	1.96494
-176.5	-52.5	2.04941
-176.5	-51.5	1.95903
-176.5	-50.5	2.06188
-176.5	-49.5	1.88936
-176.5	-48.5	1.68016
-176.5	-47.5	1.42474
-176.5	-46.5	1.71007
-176.5	-45.5	1.65203
-176.5	-44.5	1.53014
-176.5	-43.5	1.69121
-176.5	-42.5	1.93385
-176.5	-41.5	2.24048
-176.5	-40.5	2.42152
-176.5	-39.5	2.24657
-176.5	-38.5	2.15921
-176.5	-37.5	2.08662
-176.5	-36.5	2.10239
-176.5	-35.5	2.08327
-176.5	-34.5	2.07767
-176.5	-33.5	2.05131
-176.5	-32.5	2.03929
-176.5	-31.5	2.07888
-176.5	-30.5	2.0812
-176.5	-29.5	2.12451
-176.5	-28.5	2.10742
-176.5	-27.5	2.19115
-176.5	-26.5	2.29407
-176.5	-25.5	2.31749
-176.5	-24.5	2.20637
-176.5	-23.5	2.06026
-176.5	-22.5	1.9526
-176.5	-21.5	2.03828
-176.5	-20.5	2.09699
-176.5	-19.5	2.11785
-176.5	-18.5	2.14589
-176.5	-17.5	2.13374
-176.5	-16.5	2.17431
-176.5	-15.5	2.23197
-176.5	-14.5	2.17628
-176.5	-13.5	2.117
-176.5	-12.5	2.03778
-176.5	-11.5	2.00584
-176.5	-10.5	1.98165
-176.5	-9.5	2.02445
-176.5	-8.5	2.08107
-176.5	-7.5	2.14004
-176.5	-6.5	2.1438
-176.5	-5.5	2.28578
-176.5	-4.5	2.29159
-176.5	-3.5	2.20069
-176.5	-2.5	2.17084
-176.5	-1.5	2.11735
-176.5	-0.5	2.08147
-176.5	0.5	2.03561
-176.5	1.5	2.01611
-176.5	2.5	2.10674
-176.5	3.5	2.1686
-176.5	4.5	2.25514
-176.5	5.5	2.27243
-176.5	6.5	2.20882
-176.5	7.5	2.18964
-176.5	8.5	2.24979
-176.5	9.5	2.28682
-176.5	10.5	2.2924
-176.5	11.5	2.32184
-176.5	12.5	2.39137
-176.5	13.5	2.41772
-176.5	14.5	2.42572
-176.5	15.5	2.40233
-176.5	16.5	2.43327
-176.5	17.5	2.41182
-176.5	18.5	2.37155
-176.5	19.5	2.33895
-176.5	20.5	2.26294
-176.5	21.5	2.27299
-176.5	22.5	2.23819
-176.5	23.5	2.18543
-176.5	24.5	2.1394
-176.5	25.5	2.13704
-176.5	26.5	2.19316
-176.5	27.5	2.25208
-176.5	28.5	2.1535
-176.5	29.5	2.11386
-176.5	30.5	2.2028
-176.5	31.5	2.21254
-176.5	32.5	2.23227
-176.5	33.5	2.28524
-176.5	34.5	2.09312
-176.5	35.5	2.11954
-176.5	36.5	2.12003
-176.5	37.5	2.21015
-176.5	38.5	2.09008
-176.5	39.5	2.1102
-176.5	40.5	1.96696
-176.5	41.5	1.71048
-176.5	42.5	1.65154
-176.5	43.5	1.82978
-176.5	44.5	2.02577
-176.5	45.5	2.15304
-176.5	46.5	2.11242
-176.5	47.5	1.98029
-176.5	48.5	2.02065
-176.5	49.5	1.67296
-176.5	50.5	1.57137
-176.5	51.5	1.62719
-176.5	52.5	1.3053
-176.5	53.5	1.53255
-176.5	54.5	1.7647
-176.5	55.5	1.61402
-176.5	56.5	1.51739
-176.5	57.5	1.88652
-176.5	58.5	1.39545
-176.5	59.5	-999
-176.5	60.5	-999
-176.5	61.5	-999
-176.5	62.5	NaN
-176.5	63.5	NaN
-176.5	64.5	NaN
-176.5	65.5	NaN
-176.5	66.5	NaN
-176.5	67.5	NaN
-176.5	68.5	NaN
-176.5	69.5	3.83228
-176.5	70.5	2.70918
-176.5	71.5	2.21023
-176.5	72.5	-999
-176.5	73.5	3.31725
-176.5	74.5	3.41742
-176.5	75.5	-999
-176.5	76.5	-999
-176.5	77.5	-999
-176.5	78.5	NaN
-176.5	79.5	NaN
-176.5	80.5	NaN
-176.5	81.5	NaN
-176.5	82.5	NaN
-176.5	83.5	NaN
-176.5	84.5	NaN
-176.5	85.5	NaN
-176.5	86.5	NaN
-176.5	87.5	NaN
-176.5	88.5	NaN
-176.5	89.5	NaN
-175.5	-89.5	NaN
-175.5	-88.5	NaN
-175.5	-87.5	NaN
-175.5	-86.5	NaN
-175.5	-85.5	NaN
-175.5	-84.5	NaN
-175.5	-83.5	NaN
-175.5	-82.5	NaN
-175.5	-81.5	NaN
-175.5	-80.5	NaN
-175.5	-79.5	NaN
-175.5	-78.5	NaN
-175.5	-77.5	2.88883
-175.5	-76.5	3.51142
-175.5	-75.5	4.99493
-175.5	-74.5	2.81198
-175.5	-73.5	3.36057
-175.5	-72.5	1.69505
-175.5	-71.5	2.48559
-175.5	-70.5	3.15258
-175.5	-69.5	4.14606
-175.5	-68.5	3.08422
-175.5	-67.5	2.96954
-175.5	-66.5	2.95432
-175.5	-65.5	2.83864
-175.5	-64.5	2.48843
-175.5	-63.5	1.81537
-175.5	-62.5	1.6701
-175.5	-61.5	1.95212
-175.5	-60.5	1.82739
-175.5	-59.5	1.858
-175.5	-58.5	2.04991
-175.5	-57.5	2.06799
-175.5	-56.5	2.10442
-175.5	-55.5	2.05741
-175.5	-54.5	2.08297
-175.5	-53.5	1.97058
-175.5	-52.5	1.94402
-175.5	-51.5	2.01868
-175.5	-50.5	1.84674
-175.5	-49.5	1.81464
-175.5	-48.5	1.64544
-175.5	-47.5	1.58959
-175.5	-46.5	1.91311
-175.5	-45.5	1.87369
-175.5	-44.5	1.84344
-175.5	-43.5	1.86801
-175.5	-42.5	1.99379
-175.5	-41.5	2.2458
-175.5	-40.5	2.29203
-175.5	-39.5	2.29902
-175.5	-38.5	2.17856
-175.5	-37.5	2.09464
-175.5	-36.5	2.07673
-175.5	-35.5	2.05638
-175.5	-34.5	2.05768
-175.5	-33.5	2.05713
-175.5	-32.5	2.0479
-175.5	-31.5	2.05092
-175.5	-30.5	2.01915
-175.5	-29.5	2.0756
-175.5	-28.5	2.09626
-175.5	-27.5	2.07627
-175.5	-26.5	2.18349
-175.5	-25.5	2.25073
-175.5	-24.5	2.15291
-175.5	-23.5	2.08025
-175.5	-22.5	1.9895
-175.5	-21.5	2.11659
-175.5	-20.5	2.26056
-175.5	-19.5	2.19731
-175.5	-18.5	2.12382
-175.5	-17.5	2.03702
-175.5	-16.5	2.12942
-175.5	-15.5	2.2176
-175.5	-14.5	2.09791
-175.5	-13.5	2.04428
-175.5	-12.5	2.0463
-175.5	-11.5	2.02858
-175.5	-10.5	2.01185
-175.5	-9.5	2.03543
-175.5	-8.5	2.06039
-175.5	-7.5	2.16476
-175.5	-6.5	2.10789
-175.5	-5.5	2.20047
-175.5	-4.5	2.17426
-175.5	-3.5	2.11702
-175.5	-2.5	2.23001
-175.5	-1.5	2.12701
-175.5	-0.5	2.04123
-175.5	0.5	1.94542
-175.5	1.5	1.99451
-175.5	2.5	2.04482
-175.5	3.5	2.12349
-175.5	4.5	2.2663
-175.5	5.5	2.22093
-175.5	6.5	2.14675
-175.5	7.5	2.1735
-175.5	8.5	2.23988
-175.5	9.5	2.24087
-175.5	10.5	2.29035
-175.5	11.5	2.30738
-175.5	12.5	2.32229
-175.5	13.5	2.38006
-175.5	14.5	2.38532
-175.5	15.5	2.42771
-175.5	16.5	2.44841
-175.5	17.5	2.42777
-175.5	18.5	2.37933
-175.5	19.5	2.31708
-175.5	20.5	2.27297
-175.5	21.5	2.25356
-175.5	22.5	2.25513
-175.5	23.5	2.18097
-175.5	24.5	2.15218
-175.5	25.5	2.16404
-175.5	26.5	2.11362
-175.5	27.5	2.2462
-175.5	28.5	2.16493
-175.5	29.5	2.18306
-175.5	30.5	2.222
-175.5	31.5	2.18178
-175.5	32.5	2.1593
-175.5	33.5	2.18025
-175.5	34.5	2.11521
-175.5	35.5	2.18161
-175.5	36.5	2.2448
-175.5	37.5	2.21342
-175.5	38.5	2.12793
-175.5	39.5	2.10337
-175.5	40.5	1.99893
-175.5	41.5	1.77821
-175.5	42.5	1.58277
-175.5	43.5	1.63144
-175.5	44.5	1.93565
-175.5	45.5	1.98886
-175.5	46.5	2.03151
-175.5	47.5	1.98517
-175.5	48.5	1.99122
-175.5	49.5	1.85297
-175.5	50.5	1.56355
-175.5	51.5	1.74853
-175.5	52.5	1.27478
-175.5	53.5	1.67216
-175.5	54.5	1.81652
-175.5	55.5	1.68287
-175.5	56.5	1.57742
-175.5	57.5	1.41578
-175.5	58.5	-999
-175.5	59.5	-999
-175.5	60.5	-999
-175.5	61.5	-999
-175.5	62.5	NaN
-175.5	63.5	NaN
-175.5	64.5	NaN
-175.5	65.5	NaN
-175.5	66.5	NaN
-175.5	67.5	NaN
-175.5	68.5	NaN
-175.5	69.5	4.25275
-175.5	70.5	3.95394
-175.5	71.5	2.70531
-175.5	72.5	3.04412
-175.5	73.5	3.6073
-175.5	74.5	3.54568
-175.5	75.5	-999
-175.5	76.5	-999
-175.5	77.5	-999
-175.5	78.5	NaN
-175.5	79.5	NaN
-175.5	80.5	NaN
-175.5	81.5	NaN
-175.5	82.5	NaN
-175.5	83.5	NaN
-175.5	84.5	NaN
-175.5	85.5	NaN
-175.5	86.5	NaN
-175.5	87.5	NaN
-175.5	88.5	NaN
-175.5	89.5	NaN
-174.5	-89.5	NaN
-174.5	-88.5	NaN
-174.5	-87.5	NaN
-174.5	-86.5	NaN
-174.5	-85.5	NaN
-174.5	-84.5	NaN
-174.5	-83.5	NaN
-174.5	-82.5	NaN
-174.5	-81.5	NaN
-174.5	-80.5	NaN
-174.5	-79.5	NaN
-174.5	-78.5	NaN
-174.5	-77.5	3.83319
-174.5	-76.5	4.97461
-174.5	-75.5	5.10067
-174.5	-74.5	3.38128
-174.5	-73.5	2.72605
-174.5	-72.5	2.2048
-174.5	-71.5	2.64357
-174.5	-70.5	3.1443
-174.5	-69.5	4.57546
-174.5	-68.5	3.36478
-174.5	-67.5	2.63658
-174.5	-66.5	2.65759
-174.5	-65.5	2.81241
-174.5	-64.5	2.59669
-174.5	-63.5	1.7176
-174.5	-62.5	1.65299
-174.5	-61.5	2.05432
-174.5	-60.5	1.79937
-174.5	-59.5	1.86157
-174.5	-58.5	1.9259
-174.5	-57.5	1.98716
-174.5	-56.5	2.07538
-174.5	-55.5	2.10836
-174.5	-54.5	2.10404
-174.5	-53.5	2.09346
-174.5	-52.5	2.11653
-174.5	-51.5	2.19888
-174.5	-50.5	1.71857
-174.5	-49.5	1.54051
-174.5	-48.5	1.55025
-174.5	-47.5	1.72259
-174.5	-46.5	1.91043
-174.5	-45.5	1.91544
-174.5	-44.5	2.03707
-174.5	-43.5	2.0048
-174.5	-42.5	1.96201
-174.5	-41.5	2.15932
-174.5	-40.5	2.24854
-174.5	-39.5	2.18636
-174.5	-38.5	2.21087
-174.5	-37.5	2.09284
-174.5	-36.5	2.04737
-174.5	-35.5	2.05255
-174.5	-34.5	2.0346
-174.5	-33.5	2.03018
-174.5	-32.5	2.09783
-174.5	-31.5	2.09859
-174.5	-30.5	2.00747
-174.5	-29.5	2.12232
-174.5	-28.5	2.11786
-174.5	-27.5	2.06037
-174.5	-26.5	2.08315
-174.5	-25.5	2.18823
-174.5	-24.5	2.17064
-174.5	-23.5	2.0997
-174.5	-22.5	2.08684
-174.5	-21.5	2.21205
-174.5	-20.5	2.22204
-174.5	-19.5	2.29625
-174.5	-18.5	2.11198
-174.5	-17.5	2.12276
-174.5	-16.5	2.13744
-174.5	-15.5	2.13888
-174.5	-14.5	2.11478
-174.5	-13.5	2.06935
-174.5	-12.5	2.10093
-174.5	-11.5	2.08933
-174.5	-10.5	2.07526
-174.5	-9.5	2.1121
-174.5	-8.5	2.13745
-174.5	-7.5	2.24424
-174.5	-6.5	2.14746
-174.5	-5.5	2.21838
-174.5	-4.5	2.15408
-174.5	-3.5	2.04588
-174.5	-2.5	2.04359
-174.5	-1.5	1.95375
-174.5	-0.5	2.02727
-174.5	0.5	1.94435
-174.5	1.5	1.96517
-174.5	2.5	1.96624
-174.5	3.5	2.09095
-174.5	4.5	2.14024
-174.5	5.5	2.1733
-174.5	6.5	2.14643
-174.5	7.5	2.23775
-174.5	8.5	2.23711
-174.5	9.5	2.24944
-174.5	10.5	2.2632
-174.5	11.5	2.274
-174.5	12.5	2.29859
-174.5	13.5	2.36085
-174.5	14.5	2.39698
-174.5	15.5	2.4357
-174.5	16.5	2.48164
-174.5	17.5	2.43957
-174.5	18.5	2.37703
-174.5	19.5	2.34802
-174.5	20.5	2.32906
-174.5	21.5	2.30027
-174.5	22.5	2.27689
-174.5	23.5	2.25592
-174.5	24.5	2.24286
-174.5	25.5	2.25871
-174.5	26.5	2.20777
-174.5	27.5	2.07634
-174.5	28.5	2.12195
-174.5	29.5	2.20568
-174.5	30.5	2.10406
-174.5	31.5	2.07232
-174.5	32.5	2.09509
-174.5	33.5	2.08341
-174.5	34.5	2.0768
-174.5	35.5	2.16958
-174.5	36.5	2.2615
-174.5	37.5	2.22888
-174.5	38.5	2.16905
-174.5	39.5	2.10595
-174.5	40.5	1.97112
-174.5	41.5	1.8254
-174.5	42.5	1.67313
-174.5	43.5	1.58149
-174.5	44.5	1.72024
-174.5	45.5	1.91192
-174.5	46.5	2.01111
-174.5	47.5	1.9944
-174.5	48.5	1.89617
-174.5	49.5	1.86789
-174.5	50.5	1.72213
-174.5	51.5	1.61004
-174.5	52.5	1.5685
-174.5	53.5	1.7288
-174.5	54.5	1.90261
-174.5	55.5	1.70374
-174.5	56.5	1.57402
-174.5	57.5	-999
-174.5	58.5	-999
-174.5	59.5	-999
-174.5	60.5	-999
-174.5	61.5	-999
-174.5	62.5	-999
-174.5	63.5	-999
-174.5	64.5	1.66788
-174.5	65.5	NaN
-174.5	66.5	2.89118
-174.5	67.5	-999
-174.5	68.5	4.19753
-174.5	69.5	4.14464
-174.5	70.5	4.2856
-174.5	71.5	3.75083
-174.5	72.5	3.61393
-174.5	73.5	3.46584
-174.5	74.5	3.80607
-174.5	75.5	-999
-174.5	76.5	-999
-174.5	77.5	-999
-174.5	78.5	NaN
-174.5	79.5	NaN
-174.5	80.5	NaN
-174.5	81.5	NaN
-174.5	82.5	NaN
-174.5	83.5	NaN
-174.5	84.5	NaN
-174.5	85.5	NaN
-174.5	86.5	NaN
-174.5	87.5	NaN
-174.5	88.5	NaN
-174.5	89.5	NaN
-173.5	-89.5	NaN
-173.5	-88.5	NaN
-173.5	-87.5	NaN
-173.5	-86.5	NaN
-173.5	-85.5	NaN
-173.5	-84.5	NaN
-173.5	-83.5	NaN
-173.5	-82.5	NaN
-173.5	-81.5	NaN
-173.5	-80.5	NaN
-173.5	-79.5	NaN
-173.5	-78.5	NaN
-173.5	-77.5	3.55783
-173.5	-76.5	5.33383
-173.5	-75.5	5.08961
-173.5	-74.5	4.62047
-173.5	-73.5	2.75898
-173.5	-72.5	-999
-173.5	-71.5	2.10254
-173.5	-70.5	2.91476
-173.5	-69.5	4.7912
-173.5	-68.5	3.03695
-173.5	-67.5	2.48725
-173.5	-66.5	2.6738
-173.5	-65.5	2.69879
-173.5	-64.5	2.50314
-173.5	-63.5	1.72698
-173.5	-62.5	1.70446
-173.5	-61.5	1.96367
-173.5	-60.5	1.767
-173.5	-59.5	1.85416
-173.5	-58.5	1.90434
-173.5	-57.5	2.07609
-173.5	-56.5	2.02841
-173.5	-55.5	2.20929
-173.5	-54.5	2.13025
-173.5	-53.5	2.24318
-173.5	-52.5	2.15599
-173.5	-51.5	2.10048
-173.5	-50.5	1.90462
-173.5	-49.5	1.69045
-173.5	-48.5	1.77149
-173.5	-47.5	1.91451
-173.5	-46.5	2.05269
-173.5	-45.5	1.95629
-173.5	-44.5	2.10603
-173.5	-43.5	2.02253
-173.5	-42.5	2.02609
-173.5	-41.5	2.10399
-173.5	-40.5	2.31171
-173.5	-39.5	2.15916
-173.5	-38.5	2.23634
-173.5	-37.5	2.15997
-173.5	-36.5	2.05743
-173.5	-35.5	2.05606
-173.5	-34.5	2.02326
-173.5	-33.5	1.98602
-173.5	-32.5	2.03085
-173.5	-31.5	2.0306
-173.5	-30.5	1.99367
-173.5	-29.5	2.09118
-173.5	-28.5	2.11324
-173.5	-27.5	2.11289
-173.5	-26.5	2.09294
-173.5	-25.5	2.19136
-173.5	-24.5	2.22811
-173.5	-23.5	2.15739
-173.5	-22.5	2.18344
-173.5	-21.5	2.2898
-173.5	-20.5	2.22148
-173.5	-19.5	2.26329
-173.5	-18.5	2.18343
-173.5	-17.5	2.15968
-173.5	-16.5	2.15806
-173.5	-15.5	2.1065
-173.5	-14.5	2.07001
-173.5	-13.5	2.0928
-173.5	-12.5	2.16904
-173.5	-11.5	2.13733
-173.5	-10.5	2.09772
-173.5	-9.5	2.17997
-173.5	-8.5	2.2281
-173.5	-7.5	2.2765
-173.5	-6.5	2.16661
-173.5	-5.5	2.17643
-173.5	-4.5	2.15245
-173.5	-3.5	2.06439
-173.5	-2.5	2.01428
-173.5	-1.5	2.0774
-173.5	-0.5	2.10435
-173.5	0.5	2.05801
-173.5	1.5	1.95452
-173.5	2.5	2.01394
-173.5	3.5	2.14823
-173.5	4.5	2.11108
-173.5	5.5	2.15965
-173.5	6.5	2.13572
-173.5	7.5	2.19241
-173.5	8.5	2.2512
-173.5	9.5	2.26862
-173.5	10.5	2.23094
-173.5	11.5	2.24794
-173.5	12.5	2.30385
-173.5	13.5	2.36169
-173.5	14.5	2.43192
-173.5	15.5	2.41545
-173.5	16.5	2.46283
-173.5	17.5	2.46369
-173.5	18.5	2.42614
-173.5	19.5	2.41542
-173.5	20.5	2.41155
-173.5	21.5	2.38551
-173.5	22.5	2.3011
-173.5	23.5	2.26124
-173.5	24.5	2.22173
-173.5	25.5	2.29613
-173.5	26.5	2.31809
-173.5	27.5	2.13054
-173.5	28.5	2.18802
-173.5	29.5	2.22779
-173.5	30.5	2.15209
-173.5	31.5	2.04345
-173.5	32.5	2.08789
-173.5	33.5	2.07046
-173.5	34.5	2.04145
-173.5	35.5	2.19975
-173.5	36.5	2.26497
-173.5	37.5	2.20818
-173.5	38.5	2.225
-173.5	39.5	2.12772
-173.5	40.5	1.9206
-173.5	41.5	1.7362
-173.5	42.5	1.68964
-173.5	43.5	1.69185
-173.5	44.5	1.89001
-173.5	45.5	1.92637
-173.5	46.5	1.98703
-173.5	47.5	1.94228
-173.5	48.5	1.8447
-173.5	49.5	1.80293
-173.5	50.5	1.79849
-173.5	51.5	1.57785
-173.5	52.5	1.64604
-173.5	53.5	1.44225
-173.5	54.5	1.66749
-173.5	55.5	1.54343
-173.5	56.5	1.41813
-173.5	57.5	-999
-173.5	58.5	-999
-173.5	59.5	-999
-173.5	60.5	-999
-173.5	61.5	-999
-173.5	62.5	-999
-173.5	63.5	-999
-173.5	64.5	1.484
-173.5	65.5	NaN
-173.5	66.5	NaN
-173.5	67.5	2.38119
-173.5	68.5	3.31587
-173.5	69.5	4.06928
-173.5	70.5	4.46608
-173.5	71.5	3.57374
-173.5	72.5	3.73893
-173.5	73.5	2.97952
-173.5	74.5	3.23681
-173.5	75.5	-999
-173.5	76.5	-999
-173.5	77.5	-999
-173.5	78.5	NaN
-173.5	79.5	NaN
-173.5	80.5	NaN
-173.5	81.5	NaN
-173.5	82.5	NaN
-173.5	83.5	NaN
-173.5	84.5	NaN
-173.5	85.5	NaN
-173.5	86.5	NaN
-173.5	87.5	NaN
-173.5	88.5	NaN
-173.5	89.5	NaN
-172.5	-89.5	NaN
-172.5	-88.5	NaN
-172.5	-87.5	NaN
-172.5	-86.5	NaN
-172.5	-85.5	NaN
-172.5	-84.5	NaN
-172.5	-83.5	NaN
-172.5	-82.5	NaN
-172.5	-81.5	NaN
-172.5	-80.5	NaN
-172.5	-79.5	NaN
-172.5	-78.5	NaN
-172.5	-77.5	3.70154
-172.5	-76.5	5.47346
-172.5	-75.5	5.04651
-172.5	-74.5	-999
-172.5	-73.5	3.15587
-172.5	-72.5	-999
-172.5	-71.5	1.7726
-172.5	-70.5	3.20349
-172.5	-69.5	4.20897
-172.5	-68.5	2.93473
-172.5	-67.5	2.70721
-172.5	-66.5	2.56495
-172.5	-65.5	2.78326
-172.5	-64.5	2.66001
-172.5	-63.5	1.88626
-172.5	-62.5	1.82213
-172.5	-61.5	1.84869
-172.5	-60.5	1.74567
-172.5	-59.5	2.0152
-172.5	-58.5	2.06707
-172.5	-57.5	1.95995
-172.5	-56.5	2.10375
-172.5	-55.5	1.92968
-172.5	-54.5	2.03409
-172.5	-53.5	2.29344
-172.5	-52.5	2.14023
-172.5	-51.5	2.04262
-172.5	-50.5	1.92794
-172.5	-49.5	1.7992
-172.5	-48.5	1.71671
-172.5	-47.5	1.99381
-172.5	-46.5	2.08276
-172.5	-45.5	2.09521
-172.5	-44.5	2.04383
-172.5	-43.5	2.01099
-172.5	-42.5	1.95757
-172.5	-41.5	2.08194
-172.5	-40.5	2.30635
-172.5	-39.5	2.22942
-172.5	-38.5	2.25098
-172.5	-37.5	2.13923
-172.5	-36.5	2.08226
-172.5	-35.5	2.06653
-172.5	-34.5	2.02572
-172.5	-33.5	1.99099
-172.5	-32.5	1.98476
-172.5	-31.5	2.0089
-172.5	-30.5	2.01124
-172.5	-29.5	2.03035
-172.5	-28.5	2.04329
-172.5	-27.5	2.15637
-172.5	-26.5	2.17021
-172.5	-25.5	2.20909
-172.5	-24.5	2.16209
-172.5	-23.5	2.16885
-172.5	-22.5	2.20374
-172.5	-21.5	2.14672
-172.5	-20.5	2.17071
-172.5	-19.5	2.24753
-172.5	-18.5	2.25794
-172.5	-17.5	2.17902
-172.5	-16.5	2.19712
-172.5	-15.5	2.14498
-172.5	-14.5	2.09919
-172.5	-13.5	2.15829
-172.5	-12.5	2.19037
-172.5	-11.5	2.15598
-172.5	-10.5	2.11853
-172.5	-9.5	2.18233
-172.5	-8.5	2.32287
-172.5	-7.5	2.2308
-172.5	-6.5	2.19333
-172.5	-5.5	2.17521
-172.5	-4.5	2.13677
-172.5	-3.5	2.09539
-172.5	-2.5	2.0551
-172.5	-1.5	2.11318
-172.5	-0.5	2.14227
-172.5	0.5	2.04552
-172.5	1.5	1.99355
-172.5	2.5	2.03999
-172.5	3.5	2.1322
-172.5	4.5	2.18806
-172.5	5.5	2.18889
-172.5	6.5	2.14494
-172.5	7.5	2.16264
-172.5	8.5	2.27884
-172.5	9.5	2.30031
-172.5	10.5	2.2492
-172.5	11.5	2.24915
-172.5	12.5	2.33557
-172.5	13.5	2.39769
-172.5	14.5	2.42058
-172.5	15.5	2.42377
-172.5	16.5	2.42135
-172.5	17.5	2.48021
-172.5	18.5	2.48257
-172.5	19.5	2.42141
-172.5	20.5	2.40955
-172.5	21.5	2.43827
-172.5	22.5	2.35835
-172.5	23.5	2.2543
-172.5	24.5	2.23209
-172.5	25.5	2.28022
-172.5	26.5	2.21768
-172.5	27.5	2.21622
-172.5	28.5	2.20264
-172.5	29.5	2.19157
-172.5	30.5	2.18324
-172.5	31.5	2.08041
-172.5	32.5	2.1297
-172.5	33.5	2.13798
-172.5	34.5	2.02469
-172.5	35.5	2.12744
-172.5	36.5	2.25149
-172.5	37.5	2.26027
-172.5	38.5	2.20235
-172.5	39.5	2.16398
-172.5	40.5	1.91055
-172.5	41.5	1.71214
-172.5	42.5	1.56432
-172.5	43.5	1.63448
-172.5	44.5	1.82879
-172.5	45.5	1.96116
-172.5	46.5	1.86675
-172.5	47.5	1.88985
-172.5	48.5	1.83498
-172.5	49.5	1.77202
-172.5	50.5	1.93554
-172.5	51.5	1.67374
-172.5	52.5	1.88187
-172.5	53.5	1.52323
-172.5	54.5	1.75608
-172.5	55.5	1.67094
-172.5	56.5	-999
-172.5	57.5	-999
-172.5	58.5	-999
-172.5	59.5	2.13861
-172.5	60.5	-999
-172.5	61.5	-999
-172.5	62.5	-999
-172.5	63.5	-999
-172.5	64.5	-999
-172.5	65.5	NaN
-172.5	66.5	NaN
-172.5	67.5	-999
-172.5	68.5	2.88137
-172.5	69.5	3.82166
-172.5	70.5	3.89135
-172.5	71.5	3.5408
-172.5	72.5	3.45163
-172.5	73.5	2.71775
-172.5	74.5	3.06236
-172.5	75.5	-999
-172.5	76.5	-999
-172.5	77.5	-999
-172.5	78.5	NaN
-172.5	79.5	NaN
-172.5	80.5	NaN
-172.5	81.5	NaN
-172.5	82.5	NaN
-172.5	83.5	NaN
-172.5	84.5	NaN
-172.5	85.5	NaN
-172.5	86.5	NaN
-172.5	87.5	NaN
-172.5	88.5	NaN
-172.5	89.5	NaN
-171.5	-89.5	NaN
-171.5	-88.5	NaN
-171.5	-87.5	NaN
-171.5	-86.5	NaN
-171.5	-85.5	NaN
-171.5	-84.5	NaN
-171.5	-83.5	NaN
-171.5	-82.5	NaN
-171.5	-81.5	NaN
-171.5	-80.5	NaN
-171.5	-79.5	NaN
-171.5	-78.5	NaN
-171.5	-77.5	3.64148
-171.5	-76.5	5.28862
-171.5	-75.5	5.72807
-171.5	-74.5	-999
-171.5	-73.5	3.0322
-171.5	-72.5	-999
-171.5	-71.5	2.29274
-171.5	-70.5	4.2178
-171.5	-69.5	3.92849
-171.5	-68.5	2.74319
-171.5	-67.5	2.85668
-171.5	-66.5	2.57269
-171.5	-65.5	2.29821
-171.5	-64.5	2.99253
-171.5	-63.5	2.00345
-171.5	-62.5	1.93949
-171.5	-61.5	1.942
-171.5	-60.5	1.87554
-171.5	-59.5	2.16545
-171.5	-58.5	2.29289
-171.5	-57.5	2.07979
-171.5	-56.5	1.96259
-171.5	-55.5	1.81738
-171.5	-54.5	2.15613
-171.5	-53.5	2.34112
-171.5	-52.5	2.12342
-171.5	-51.5	2.02153
-171.5	-50.5	1.94608
-171.5	-49.5	1.79921
-171.5	-48.5	1.76559
-171.5	-47.5	2.06728
-171.5	-46.5	2.10316
-171.5	-45.5	2.07646
-171.5	-44.5	1.96594
-171.5	-43.5	2.02927
-171.5	-42.5	1.91945
-171.5	-41.5	2.07687
-171.5	-40.5	2.18434
-171.5	-39.5	2.16145
-171.5	-38.5	2.10766
-171.5	-37.5	2.00659
-171.5	-36.5	1.98761
-171.5	-35.5	2.0106
-171.5	-34.5	1.99944
-171.5	-33.5	2.01432
-171.5	-32.5	1.99898
-171.5	-31.5	2.00997
-171.5	-30.5	2.01361
-171.5	-29.5	2.05262
-171.5	-28.5	2.05244
-171.5	-27.5	2.14058
-171.5	-26.5	2.13954
-171.5	-25.5	2.23213
-171.5	-24.5	2.28406
-171.5	-23.5	2.28655
-171.5	-22.5	2.2504
-171.5	-21.5	2.14855
-171.5	-20.5	2.22554
-171.5	-19.5	2.3265
-171.5	-18.5	2.28626
-171.5	-17.5	2.19663
-171.5	-16.5	2.20128
-171.5	-15.5	2.22763
-171.5	-14.5	2.18879
-171.5	-13.5	2.25111
-171.5	-12.5	2.18694
-171.5	-11.5	2.14837
-171.5	-10.5	2.13407
-171.5	-9.5	2.12314
-171.5	-8.5	2.33383
-171.5	-7.5	2.20555
-171.5	-6.5	2.18816
-171.5	-5.5	2.22016
-171.5	-4.5	2.16296
-171.5	-3.5	2.11963
-171.5	-2.5	2.02724
-171.5	-1.5	2.13835
-171.5	-0.5	2.04331
-171.5	0.5	2.0087
-171.5	1.5	2.00407
-171.5	2.5	1.96731
-171.5	3.5	2.06751
-171.5	4.5	2.20601
-171.5	5.5	2.19441
-171.5	6.5	2.17403
-171.5	7.5	2.18554
-171.5	8.5	2.28984
-171.5	9.5	2.35014
-171.5	10.5	2.29505
-171.5	11.5	2.26549
-171.5	12.5	2.32958
-171.5	13.5	2.4228
-171.5	14.5	2.45724
-171.5	15.5	2.43985
-171.5	16.5	2.43575
-171.5	17.5	2.45335
-171.5	18.5	2.46021
-171.5	19.5	2.43079
-171.5	20.5	2.41956
-171.5	21.5	2.46103
-171.5	22.5	2.38161
-171.5	23.5	2.28477
-171.5	24.5	2.24652
-171.5	25.5	2.24929
-171.5	26.5	2.19922
-171.5	27.5	2.23111
-171.5	28.5	2.18045
-171.5	29.5	2.18311
-171.5	30.5	2.14489
-171.5	31.5	2.13443
-171.5	32.5	2.15218
-171.5	33.5	2.12519
-171.5	34.5	2.08578
-171.5	35.5	2.0974
-171.5	36.5	2.15684
-171.5	37.5	2.28391
-171.5	38.5	2.27722
-171.5	39.5	2.16515
-171.5	40.5	1.97819
-171.5	41.5	1.76686
-171.5	42.5	1.57904
-171.5	43.5	1.70682
-171.5	44.5	1.75304
-171.5	45.5	1.96594
-171.5	46.5	1.77688
-171.5	47.5	1.87454
-171.5	48.5	1.90401
-171.5	49.5	1.78203
-171.5	50.5	1.97345
-171.5	51.5	1.50469
-171.5	52.5	1.92387
-171.5	53.5	1.82196
-171.5	54.5	2.03211
-171.5	55.5	1.51847
-171.5	56.5	1.6161
-171.5	57.5	1.72829
-171.5	58.5	1.76451
-171.5	59.5	2.11164
-171.5	60.5	1.70059
-171.5	61.5	-999
-171.5	62.5	-999
-171.5	63.5	-999
-171.5	64.5	-999
-171.5	65.5	2.0113
-171.5	66.5	2.9629
-171.5	67.5	-999
-171.5	68.5	2.91793
-171.5	69.5	3.35135
-171.5	70.5	3.78679
-171.5	71.5	3.27637
-171.5	72.5	3.48603
-171.5	73.5	3.16377
-171.5	74.5	3.72815
-171.5	75.5	-999
-171.5	76.5	-999
-171.5	77.5	-999
-171.5	78.5	NaN
-171.5	79.5	NaN
-171.5	80.5	NaN
-171.5	81.5	NaN
-171.5	82.5	NaN
-171.5	83.5	NaN
-171.5	84.5	NaN
-171.5	85.5	NaN
-171.5	86.5	NaN
-171.5	87.5	NaN
-171.5	88.5	NaN
-171.5	89.5	NaN
-170.5	-89.5	NaN
-170.5	-88.5	NaN
-170.5	-87.5	NaN
-170.5	-86.5	NaN
-170.5	-85.5	NaN
-170.5	-84.5	NaN
-170.5	-83.5	NaN
-170.5	-82.5	NaN
-170.5	-81.5	NaN
-170.5	-80.5	NaN
-170.5	-79.5	NaN
-170.5	-78.5	NaN
-170.5	-77.5	3.27022
-170.5	-76.5	5.21117
-170.5	-75.5	4.48666
-170.5	-74.5	4.8379
-170.5	-73.5	2.6201
-170.5	-72.5	-999
-170.5	-71.5	-999
-170.5	-70.5	4.41694
-170.5	-69.5	4.06987
-170.5	-68.5	2.53368
-170.5	-67.5	2.53854
-170.5	-66.5	2.312
-170.5	-65.5	2.37313
-170.5	-64.5	2.86413
-170.5	-63.5	2.20263
-170.5	-62.5	1.90363
-170.5	-61.5	1.97756
-170.5	-60.5	1.97876
-170.5	-59.5	2.16765
-170.5	-58.5	2.38059
-170.5	-57.5	2.1385
-170.5	-56.5	2.13134
-170.5	-55.5	2.06645
-170.5	-54.5	2.0712
-170.5	-53.5	2.27988
-170.5	-52.5	2.15123
-170.5	-51.5	2.08387
-170.5	-50.5	2.26943
-170.5	-49.5	2.06218
-170.5	-48.5	1.87939
-170.5	-47.5	1.97304
-170.5	-46.5	2.03655
-170.5	-45.5	2.01964
-170.5	-44.5	1.96545
-170.5	-43.5	2.02417
-170.5	-42.5	1.94964
-170.5	-41.5	2.04001
-170.5	-40.5	2.05303
-170.5	-39.5	2.07227
-170.5	-38.5	2.00927
-170.5	-37.5	1.99441
-170.5	-36.5	1.9013
-170.5	-35.5	1.9545
-170.5	-34.5	1.99114
-170.5	-33.5	1.97158
-170.5	-32.5	2.02109
-170.5	-31.5	1.99772
-170.5	-30.5	2.05602
-170.5	-29.5	2.08221
-170.5	-28.5	2.09035
-170.5	-27.5	2.12306
-170.5	-26.5	2.19335
-170.5	-25.5	2.27242
-170.5	-24.5	2.28871
-170.5	-23.5	2.32008
-170.5	-22.5	2.26804
-170.5	-21.5	2.19178
-170.5	-20.5	2.26548
-170.5	-19.5	2.30515
-170.5	-18.5	2.27098
-170.5	-17.5	2.21278
-170.5	-16.5	2.22183
-170.5	-15.5	2.33394
-170.5	-14.5	2.30113
-170.5	-13.5	2.26759
-170.5	-12.5	2.19615
-170.5	-11.5	2.15079
-170.5	-10.5	2.14166
-170.5	-9.5	2.19683
-170.5	-8.5	2.21657
-170.5	-7.5	2.18762
-170.5	-6.5	2.20698
-170.5	-5.5	2.19187
-170.5	-4.5	2.16075
-170.5	-3.5	2.12643
-170.5	-2.5	2.11097
-170.5	-1.5	2.19404
-170.5	-0.5	2.0888
-170.5	0.5	2.05404
-170.5	1.5	2.04061
-170.5	2.5	2.0257
-170.5	3.5	2.11953
-170.5	4.5	2.19307
-170.5	5.5	2.15889
-170.5	6.5	2.18284
-170.5	7.5	2.21587
-170.5	8.5	2.29684
-170.5	9.5	2.35103
-170.5	10.5	2.31552
-170.5	11.5	2.29035
-170.5	12.5	2.36588
-170.5	13.5	2.46474
-170.5	14.5	2.50047
-170.5	15.5	2.46991
-170.5	16.5	2.44236
-170.5	17.5	2.43253
-170.5	18.5	2.44669
-170.5	19.5	2.417
-170.5	20.5	2.41378
-170.5	21.5	2.44347
-170.5	22.5	2.40771
-170.5	23.5	2.32115
-170.5	24.5	2.25725
-170.5	25.5	2.38633
-170.5	26.5	2.24397
-170.5	27.5	2.2515
-170.5	28.5	2.18392
-170.5	29.5	2.11807
-170.5	30.5	2.13728
-170.5	31.5	2.09764
-170.5	32.5	2.09212
-170.5	33.5	2.11188
-170.5	34.5	2.09295
-170.5	35.5	2.09835
-170.5	36.5	2.18765
-170.5	37.5	2.2339
-170.5	38.5	2.26798
-170.5	39.5	2.1193
-170.5	40.5	2.00987
-170.5	41.5	1.74612
-170.5	42.5	1.75923
-170.5	43.5	1.70163
-170.5	44.5	1.72985
-170.5	45.5	1.90512
-170.5	46.5	1.87879
-170.5	47.5	1.91245
-170.5	48.5	2.01163
-170.5	49.5	1.9109
-170.5	50.5	2.01149
-170.5	51.5	1.6055
-170.5	52.5	1.79214
-170.5	53.5	1.79693
-170.5	54.5	1.9073
-170.5	55.5	-999
-170.5	56.5	1.74324
-170.5	57.5	1.65757
-170.5	58.5	-999
-170.5	59.5	1.9218
-170.5	60.5	1.8342
-170.5	61.5	-999
-170.5	62.5	-999
-170.5	63.5	-999
-170.5	64.5	2.09142
-170.5	65.5	-999
-170.5	66.5	-999
-170.5	67.5	-999
-170.5	68.5	2.56505
-170.5	69.5	3.32911
-170.5	70.5	3.61518
-170.5	71.5	3.26466
-170.5	72.5	-999
-170.5	73.5	2.46437
-170.5	74.5	3.6288
-170.5	75.5	-999
-170.5	76.5	-999
-170.5	77.5	-999
-170.5	78.5	NaN
-170.5	79.5	NaN
-170.5	80.5	NaN
-170.5	81.5	NaN
-170.5	82.5	NaN
-170.5	83.5	NaN
-170.5	84.5	NaN
-170.5	85.5	NaN
-170.5	86.5	NaN
-170.5	87.5	NaN
-170.5	88.5	NaN
-170.5	89.5	NaN
-169.5	-89.5	NaN
-169.5	-88.5	NaN
-169.5	-87.5	NaN
-169.5	-86.5	NaN
-169.5	-85.5	NaN
-169.5	-84.5	NaN
-169.5	-83.5	NaN
-169.5	-82.5	NaN
-169.5	-81.5	NaN
-169.5	-80.5	NaN
-169.5	-79.5	NaN
-169.5	-78.5	NaN
-169.5	-77.5	3.13374
-169.5	-76.5	4.95798
-169.5	-75.5	2.75881
-169.5	-74.5	4.54528
-169.5	-73.5	2.27734
-169.5	-72.5	-999
-169.5	-71.5	-999
-169.5	-70.5	3.30446
-169.5	-69.5	3.52281
-169.5	-68.5	3.3161
-169.5	-67.5	2.58014
-169.5	-66.5	2.21667
-169.5	-65.5	2.67297
-169.5	-64.5	2.94445
-169.5	-63.5	2.59087
-169.5	-62.5	1.77162
-169.5	-61.5	2.02915
-169.5	-60.5	1.87888
-169.5	-59.5	2.10322
-169.5	-58.5	2.20422
-169.5	-57.5	2.10477
-169.5	-56.5	2.3514
-169.5	-55.5	2.09255
-169.5	-54.5	2.06599
-169.5	-53.5	2.18653
-169.5	-52.5	2.19777
-169.5	-51.5	2.2452
-169.5	-50.5	2.16661
-169.5	-49.5	1.98737
-169.5	-48.5	1.93002
-169.5	-47.5	1.96583
-169.5	-46.5	2.15185
-169.5	-45.5	2.02937
-169.5	-44.5	1.97666
-169.5	-43.5	2.06111
-169.5	-42.5	1.99129
-169.5	-41.5	2.05158
-169.5	-40.5	2.06389
-169.5	-39.5	2.08951
-169.5	-38.5	2.07283
-169.5	-37.5	1.88443
-169.5	-36.5	1.79081
-169.5	-35.5	1.91344
-169.5	-34.5	1.96846
-169.5	-33.5	1.9892
-169.5	-32.5	2.03573
-169.5	-31.5	2.02815
-169.5	-30.5	2.1053
-169.5	-29.5	2.13226
-169.5	-28.5	2.07906
-169.5	-27.5	2.10651
-169.5	-26.5	2.23338
-169.5	-25.5	2.27555
-169.5	-24.5	2.24031
-169.5	-23.5	2.23279
-169.5	-22.5	2.35078
-169.5	-21.5	2.21014
-169.5	-20.5	2.32889
-169.5	-19.5	2.30828
-169.5	-18.5	2.29716
-169.5	-17.5	2.2489
-169.5	-16.5	2.24628
-169.5	-15.5	2.27965
-169.5	-14.5	2.29282
-169.5	-13.5	2.30597
-169.5	-12.5	2.23576
-169.5	-11.5	2.20467
-169.5	-10.5	2.21305
-169.5	-9.5	2.22128
-169.5	-8.5	2.26375
-169.5	-7.5	2.23768
-169.5	-6.5	2.20827
-169.5	-5.5	2.14505
-169.5	-4.5	2.19312
-169.5	-3.5	2.14419
-169.5	-2.5	2.22556
-169.5	-1.5	2.25157
-169.5	-0.5	2.20514
-169.5	0.5	2.17863
-169.5	1.5	2.15343
-169.5	2.5	2.15741
-169.5	3.5	2.12944
-169.5	4.5	2.20303
-169.5	5.5	2.17545
-169.5	6.5	2.22045
-169.5	7.5	2.27109
-169.5	8.5	2.30967
-169.5	9.5	2.35825
-169.5	10.5	2.31098
-169.5	11.5	2.29837
-169.5	12.5	2.38428
-169.5	13.5	2.45892
-169.5	14.5	2.46883
-169.5	15.5	2.46369
-169.5	16.5	2.47194
-169.5	17.5	2.44293
-169.5	18.5	2.48659
-169.5	19.5	2.44241
-169.5	20.5	2.40367
-169.5	21.5	2.41965
-169.5	22.5	2.43332
-169.5	23.5	2.32745
-169.5	24.5	2.25321
-169.5	25.5	2.27733
-169.5	26.5	2.22414
-169.5	27.5	2.22003
-169.5	28.5	2.17606
-169.5	29.5	2.07152
-169.5	30.5	2.11149
-169.5	31.5	2.07824
-169.5	32.5	2.09982
-169.5	33.5	2.11999
-169.5	34.5	2.18996
-169.5	35.5	2.15065
-169.5	36.5	2.18594
-169.5	37.5	2.2666
-169.5	38.5	2.21854
-169.5	39.5	2.09835
-169.5	40.5	2.00071
-169.5	41.5	1.8593
-169.5	42.5	1.92636
-169.5	43.5	1.71572
-169.5	44.5	1.76754
-169.5	45.5	1.98266
-169.5	46.5	1.88656
-169.5	47.5	1.93363
-169.5	48.5	1.95139
-169.5	49.5	1.89242
-169.5	50.5	2.04901
-169.5	51.5	1.81631
-169.5	52.5	1.92364
-169.5	53.5	2.08513
-169.5	54.5	-999
-169.5	55.5	-999
-169.5	56.5	-999
-169.5	57.5	-999
-169.5	58.5	1.89791
-169.5	59.5	2.26982
-169.5	60.5	1.46888
-169.5	61.5	-999
-169.5	62.5	-999
-169.5	63.5	-999
-169.5	64.5	2.17373
-169.5	65.5	-999
-169.5	66.5	-999
-169.5	67.5	-999
-169.5	68.5	2.23059
-169.5	69.5	3.47002
-169.5	70.5	3.49055
-169.5	71.5	3.27773
-169.5	72.5	4.05195
-169.5	73.5	2.23505
-169.5	74.5	3.49224
-169.5	75.5	-999
-169.5	76.5	-999
-169.5	77.5	-999
-169.5	78.5	NaN
-169.5	79.5	NaN
-169.5	80.5	NaN
-169.5	81.5	NaN
-169.5	82.5	NaN
-169.5	83.5	NaN
-169.5	84.5	NaN
-169.5	85.5	NaN
-169.5	86.5	NaN
-169.5	87.5	NaN
-169.5	88.5	NaN
-169.5	89.5	NaN
-168.5	-89.5	NaN
-168.5	-88.5	NaN
-168.5	-87.5	NaN
-168.5	-86.5	NaN
-168.5	-85.5	NaN
-168.5	-84.5	NaN
-168.5	-83.5	NaN
-168.5	-82.5	NaN
-168.5	-81.5	NaN
-168.5	-80.5	NaN
-168.5	-79.5	NaN
-168.5	-78.5	NaN
-168.5	-77.5	3.67645
-168.5	-76.5	3.48778
-168.5	-75.5	3.133
-168.5	-74.5	3.28644
-168.5	-73.5	2.59087
-168.5	-72.5	-999
-168.5	-71.5	3.05807
[truncated: 62,801 more rows]

## Sheet: Climatological FNN-LID Flux
Climatological FNN-LID Flux (mol/m2/year)
-179.5	-89.5	NaN
-179.5	-88.5	NaN
-179.5	-87.5	NaN
-179.5	-86.5	NaN
-179.5	-85.5	NaN
-179.5	-84.5	NaN
-179.5	-83.5	NaN
-179.5	-82.5	NaN
-179.5	-81.5	NaN
-179.5	-80.5	NaN
-179.5	-79.5	NaN
-179.5	-78.5	NaN
-179.5	-77.5	-4.04075
-179.5	-76.5	-4.72429
-179.5	-75.5	-3.85042
-179.5	-74.5	-2.53242
-179.5	-73.5	-1.93579
-179.5	-72.5	-1.37116
-179.5	-71.5	-2.20834
-179.5	-70.5	-1.3546
-179.5	-69.5	-1.28464
-179.5	-68.5	-0.786755
-179.5	-67.5	-0.756787
-179.5	-66.5	-1.29914
-179.5	-65.5	-1.51062
-179.5	-64.5	-1.03161
-179.5	-63.5	0.335797
-179.5	-62.5	0.372716
-179.5	-61.5	0.461852
-179.5	-60.5	0.444656
-179.5	-59.5	0.574327
-179.5	-58.5	0.42386
-179.5	-57.5	0.15109
-179.5	-56.5	-0.0332578
-179.5	-55.5	-0.463684
-179.5	-54.5	-0.577012
-179.5	-53.5	-0.797963
-179.5	-52.5	-1.11172
-179.5	-51.5	-1.2022
-179.5	-50.5	-1.28705
-179.5	-49.5	-1.30054
-179.5	-48.5	-1.57548
-179.5	-47.5	-1.77244
-179.5	-46.5	-1.74732
-179.5	-45.5	-1.69983
-179.5	-44.5	-2.07869
-179.5	-43.5	-2.1463
-179.5	-42.5	-1.97056
-179.5	-41.5	-2.07023
-179.5	-40.5	-2.28882
-179.5	-39.5	-2.13488
-179.5	-38.5	-2.11035
-179.5	-37.5	-2.04549
-179.5	-36.5	-1.92976
-179.5	-35.5	-1.69121
-179.5	-34.5	-1.51825
-179.5	-33.5	-1.47129
-179.5	-32.5	-1.48526
-179.5	-31.5	-1.47767
-179.5	-30.5	-1.48243
-179.5	-29.5	-1.44872
-179.5	-28.5	-1.42596
-179.5	-27.5	-1.40924
-179.5	-26.5	-1.45983
-179.5	-25.5	-1.39383
-179.5	-24.5	-1.30153
-179.5	-23.5	-1.26027
-179.5	-22.5	-1.29263
-179.5	-21.5	-1.30938
-179.5	-20.5	-1.27788
-179.5	-19.5	-1.21121
-179.5	-18.5	-1.03375
-179.5	-17.5	-0.843797
-179.5	-16.5	-0.683001
-179.5	-15.5	-0.691456
-179.5	-14.5	-0.668775
-179.5	-13.5	-0.488047
-179.5	-12.5	-0.327972
-179.5	-11.5	-0.224034
-179.5	-10.5	-0.15505
-179.5	-9.5	-0.108426
-179.5	-8.5	-0.0224189
-179.5	-7.5	0.157181
-179.5	-6.5	0.316285
-179.5	-5.5	0.454167
-179.5	-4.5	0.61277
-179.5	-3.5	0.765943
-179.5	-2.5	0.94158
-179.5	-1.5	1.08303
-179.5	-0.5	1.17797
-179.5	0.5	1.13758
-179.5	1.5	0.972513
-179.5	2.5	0.866272
-179.5	3.5	0.735928
-179.5	4.5	0.573611
-179.5	5.5	0.470432
-179.5	6.5	0.43167
-179.5	7.5	0.300575
-179.5	8.5	0.0381361
-179.5	9.5	-0.0966907
-179.5	10.5	-0.157307
-179.5	11.5	-0.0524068
-179.5	12.5	0.0316697
-179.5	13.5	0.032278
-179.5	14.5	-0.00659651
-179.5	15.5	-0.0608272
-179.5	16.5	-0.141228
-179.5	17.5	-0.205952
-179.5	18.5	-0.248357
-179.5	19.5	-0.322685
-179.5	20.5	-0.388474
-179.5	21.5	-0.48655
-179.5	22.5	-0.578659
-179.5	23.5	-0.60593
-179.5	24.5	-0.616065
-179.5	25.5	-0.687793
-179.5	26.5	-0.792737
-179.5	27.5	-0.888279
-179.5	28.5	-1.04002
-179.5	29.5	-1.21311
-179.5	30.5	-1.36308
-179.5	31.5	-1.54862
-179.5	32.5	-1.86971
-179.5	33.5	-2.29339
-179.5	34.5	-2.66798
-179.5	35.5	-2.85271
-179.5	36.5	-2.96543
-179.5	37.5	-3.09304
-179.5	38.5	-3.08273
-179.5	39.5	-3.0946
-179.5	40.5	-2.97721
-179.5	41.5	-2.70611
-179.5	42.5	-2.30071
-179.5	43.5	-1.80524
-179.5	44.5	-1.43115
-179.5	45.5	-0.917529
-179.5	46.5	-0.287778
-179.5	47.5	0.430637
-179.5	48.5	0.97972
-179.5	49.5	1.27884
-179.5	50.5	0.942975
-179.5	51.5	2.54812
-179.5	52.5	2.37985
-179.5	53.5	2.06428
-179.5	54.5	1.92721
-179.5	55.5	1.73893
-179.5	56.5	1.46366
-179.5	57.5	1.13589
-179.5	58.5	0.540399
-179.5	59.5	0.0529669
-179.5	60.5	-0.345766
-179.5	61.5	-0.936101
-179.5	62.5	NaN
-179.5	63.5	NaN
-179.5	64.5	NaN
-179.5	65.5	NaN
-179.5	66.5	NaN
-179.5	67.5	NaN
-179.5	68.5	NaN
-179.5	69.5	-4.56039
-179.5	70.5	-4.80805
-179.5	71.5	-3.585
-179.5	72.5	-5.75388
-179.5	73.5	-5.39993
-179.5	74.5	-5.18742
-179.5	75.5	-4.03422
-179.5	76.5	-3.5901
-179.5	77.5	-3.42857
-179.5	78.5	NaN
-179.5	79.5	NaN
-179.5	80.5	NaN
-179.5	81.5	NaN
-179.5	82.5	NaN
-179.5	83.5	NaN
-179.5	84.5	NaN
-179.5	85.5	NaN
-179.5	86.5	NaN
-179.5	87.5	NaN
-179.5	88.5	NaN
-179.5	89.5	NaN
-178.5	-89.5	NaN
-178.5	-88.5	NaN
-178.5	-87.5	NaN
-178.5	-86.5	NaN
-178.5	-85.5	NaN
-178.5	-84.5	NaN
-178.5	-83.5	NaN
-178.5	-82.5	NaN
-178.5	-81.5	NaN
-178.5	-80.5	NaN
-178.5	-79.5	NaN
-178.5	-78.5	NaN
-178.5	-77.5	-4.14994
-178.5	-76.5	-4.57097
-178.5	-75.5	-3.81781
-178.5	-74.5	-2.02496
-178.5	-73.5	-1.81214
-178.5	-72.5	-1.74974
-178.5	-71.5	-1.60994
-178.5	-70.5	-1.39616
-178.5	-69.5	-0.824981
-178.5	-68.5	-1.09987
-178.5	-67.5	-0.627356
-178.5	-66.5	-1.38015
-178.5	-65.5	-1.6846
-178.5	-64.5	-1.02445
-178.5	-63.5	0.288258
-178.5	-62.5	0.482734
-178.5	-61.5	0.585855
-178.5	-60.5	0.476466
-178.5	-59.5	0.589528
-178.5	-58.5	0.425195
-178.5	-57.5	0.167653
-178.5	-56.5	-0.0454831
-178.5	-55.5	-0.357163
-178.5	-54.5	-0.709882
-178.5	-53.5	-0.915237
-178.5	-52.5	-1.2304
-178.5	-51.5	-1.31473
-178.5	-50.5	-1.30441
-178.5	-49.5	-1.46227
-178.5	-48.5	-1.59789
-178.5	-47.5	-1.72468
-178.5	-46.5	-1.81913
-178.5	-45.5	-1.78974
-178.5	-44.5	-2.02987
-178.5	-43.5	-2.05031
-178.5	-42.5	-2.04754
-178.5	-41.5	-2.21924
-178.5	-40.5	-2.16558
-178.5	-39.5	-2.02106
-178.5	-38.5	-1.91405
-178.5	-37.5	-1.83208
-178.5	-36.5	-1.75863
-178.5	-35.5	-1.60322
-178.5	-34.5	-1.46636
-178.5	-33.5	-1.4117
-178.5	-32.5	-1.43781
-178.5	-31.5	-1.47892
-178.5	-30.5	-1.48542
-178.5	-29.5	-1.4258
-178.5	-28.5	-1.3957
-178.5	-27.5	-1.39285
-178.5	-26.5	-1.39271
-178.5	-25.5	-1.33806
-178.5	-24.5	-1.32729
-178.5	-23.5	-1.26938
-178.5	-22.5	-1.33841
-178.5	-21.5	-1.32026
-178.5	-20.5	-1.29803
-178.5	-19.5	-1.17087
-178.5	-18.5	-0.880566
-178.5	-17.5	-0.920738
-178.5	-16.5	-0.758108
-178.5	-15.5	-0.720254
-178.5	-14.5	-0.635978
-178.5	-13.5	-0.468914
-178.5	-12.5	-0.310837
-178.5	-11.5	-0.213634
-178.5	-10.5	-0.163935
-178.5	-9.5	-0.108423
-178.5	-8.5	-0.0265157
-178.5	-7.5	0.129031
-178.5	-6.5	0.322093
-178.5	-5.5	0.48927
-178.5	-4.5	0.615805
-178.5	-3.5	0.784439
-178.5	-2.5	0.981403
-178.5	-1.5	1.14092
-178.5	-0.5	1.23454
-178.5	0.5	1.20173
-178.5	1.5	1.03772
-178.5	2.5	0.925006
-178.5	3.5	0.774747
-178.5	4.5	0.615627
-178.5	5.5	0.486677
-178.5	6.5	0.413619
-178.5	7.5	0.294642
-178.5	8.5	0.0511705
-178.5	9.5	-0.10385
-178.5	10.5	-0.150706
-178.5	11.5	-0.048669
-178.5	12.5	0.0380981
-178.5	13.5	0.0504998
-178.5	14.5	0.000384484
-178.5	15.5	-0.0747472
-178.5	16.5	-0.153805
-178.5	17.5	-0.213271
-178.5	18.5	-0.246009
-178.5	19.5	-0.299909
-178.5	20.5	-0.386587
-178.5	21.5	-0.509312
-178.5	22.5	-0.596988
-178.5	23.5	-0.62482
-178.5	24.5	-0.618263
-178.5	25.5	-0.664071
-178.5	26.5	-0.77964
-178.5	27.5	-0.884435
-178.5	28.5	-1.09043
-178.5	29.5	-1.17012
-178.5	30.5	-1.30037
-178.5	31.5	-1.51339
-178.5	32.5	-1.87164
-178.5	33.5	-2.31383
-178.5	34.5	-2.63723
-178.5	35.5	-2.80732
-178.5	36.5	-2.94929
-178.5	37.5	-3.07093
-178.5	38.5	-3.04795
-178.5	39.5	-3.04184
-178.5	40.5	-2.89808
-178.5	41.5	-2.57808
-178.5	42.5	-2.16915
-178.5	43.5	-1.79447
-178.5	44.5	-1.37735
-178.5	45.5	-0.861305
-178.5	46.5	-0.306674
-178.5	47.5	0.202465
-178.5	48.5	1.04503
-178.5	49.5	1.27467
-178.5	50.5	1.04042
-178.5	51.5	2.38111
-178.5	52.5	1.9891
-178.5	53.5	1.96679
-178.5	54.5	1.85536
-178.5	55.5	1.81943
-178.5	56.5	1.4823
-178.5	57.5	0.913954
-178.5	58.5	0.470686
-178.5	59.5	0.164738
-178.5	60.5	-0.348463
-178.5	61.5	-1.24604
-178.5	62.5	NaN
-178.5	63.5	NaN
-178.5	64.5	NaN
-178.5	65.5	NaN
-178.5	66.5	NaN
-178.5	67.5	NaN
-178.5	68.5	NaN
-178.5	69.5	-5.27633
-178.5	70.5	-5.12687
-178.5	71.5	-3.56393
-178.5	72.5	-5.60481
-178.5	73.5	-5.31121
-178.5	74.5	-4.90868
-178.5	75.5	-4.07851
-178.5	76.5	-3.96086
-178.5	77.5	-4.17894
-178.5	78.5	NaN
-178.5	79.5	NaN
-178.5	80.5	NaN
-178.5	81.5	NaN
-178.5	82.5	NaN
-178.5	83.5	NaN
-178.5	84.5	NaN
-178.5	85.5	NaN
-178.5	86.5	NaN
-178.5	87.5	NaN
-178.5	88.5	NaN
-178.5	89.5	NaN
-177.5	-89.5	NaN
-177.5	-88.5	NaN
-177.5	-87.5	NaN
-177.5	-86.5	NaN
-177.5	-85.5	NaN
-177.5	-84.5	NaN
-177.5	-83.5	NaN
-177.5	-82.5	NaN
-177.5	-81.5	NaN
-177.5	-80.5	NaN
-177.5	-79.5	NaN
-177.5	-78.5	NaN
-177.5	-77.5	-4.34649
-177.5	-76.5	-4.54223
-177.5	-75.5	-3.14282
-177.5	-74.5	-1.73402
-177.5	-73.5	-2.42384
-177.5	-72.5	-2.07476
-177.5	-71.5	-1.45549
-177.5	-70.5	-1.03221
-177.5	-69.5	-0.579657
-177.5	-68.5	-1.24016
-177.5	-67.5	-0.762722
-177.5	-66.5	-1.33494
-177.5	-65.5	-1.72558
-177.5	-64.5	-0.801122
-177.5	-63.5	0.529539
-177.5	-62.5	0.411228
-177.5	-61.5	0.558574
-177.5	-60.5	0.500846
-177.5	-59.5	0.599877
-177.5	-58.5	0.466268
-177.5	-57.5	0.226088
-177.5	-56.5	-0.020135
-177.5	-55.5	-0.361127
-177.5	-54.5	-0.799249
-177.5	-53.5	-0.77279
-177.5	-52.5	-1.15326
-177.5	-51.5	-1.45577
-177.5	-50.5	-1.60934
-177.5	-49.5	-1.81169
-177.5	-48.5	-1.72955
-177.5	-47.5	-1.7832
-177.5	-46.5	-1.87543
-177.5	-45.5	-1.86233
-177.5	-44.5	-1.95453
-177.5	-43.5	-2.03197
-177.5	-42.5	-2.11026
-177.5	-41.5	-2.1205
-177.5	-40.5	-2.07862
-177.5	-39.5	-1.95496
-177.5	-38.5	-1.84333
-177.5	-37.5	-1.66899
-177.5	-36.5	-1.53204
-177.5	-35.5	-1.47827
-177.5	-34.5	-1.36828
-177.5	-33.5	-1.37391
-177.5	-32.5	-1.44759
-177.5	-31.5	-1.50912
-177.5	-30.5	-1.44906
-177.5	-29.5	-1.40645
-177.5	-28.5	-1.38153
-177.5	-27.5	-1.39777
-177.5	-26.5	-1.38897
-177.5	-25.5	-1.34268
-177.5	-24.5	-1.32768
-177.5	-23.5	-1.35393
-177.5	-22.5	-1.36849
-177.5	-21.5	-1.31412
-177.5	-20.5	-1.25603
-177.5	-19.5	-1.1653
-177.5	-18.5	-1.06832
-177.5	-17.5	-0.883907
-177.5	-16.5	-0.771676
-177.5	-15.5	-0.710048
-177.5	-14.5	-0.598049
-177.5	-13.5	-0.443752
-177.5	-12.5	-0.304924
-177.5	-11.5	-0.20991
-177.5	-10.5	-0.17026
-177.5	-9.5	-0.101246
-177.5	-8.5	-0.00826554
-177.5	-7.5	0.169039
-177.5	-6.5	0.376151
-177.5	-5.5	0.524178
-177.5	-4.5	0.659679
-177.5	-3.5	0.805221
-177.5	-2.5	0.9888
-177.5	-1.5	1.18231
-177.5	-0.5	1.29279
-177.5	0.5	1.24455
-177.5	1.5	1.10943
-177.5	2.5	0.956903
-177.5	3.5	0.778791
-177.5	4.5	0.598099
-177.5	5.5	0.47433
-177.5	6.5	0.426725
-177.5	7.5	0.298518
-177.5	8.5	0.0753621
-177.5	9.5	-0.0664274
-177.5	10.5	-0.138708
-177.5	11.5	-0.0459958
-177.5	12.5	0.0483788
-177.5	13.5	0.0665079
-177.5	14.5	0.0153833
-177.5	15.5	-0.0850478
-177.5	16.5	-0.155816
-177.5	17.5	-0.194913
-177.5	18.5	-0.230892
-177.5	19.5	-0.281572
-177.5	20.5	-0.366584
-177.5	21.5	-0.510543
-177.5	22.5	-0.60851
-177.5	23.5	-0.624609
-177.5	24.5	-0.637052
-177.5	25.5	-0.698947
-177.5	26.5	-0.788502
-177.5	27.5	-0.859753
-177.5	28.5	-1.09398
-177.5	29.5	-1.16676
-177.5	30.5	-1.32895
-177.5	31.5	-1.47875
-177.5	32.5	-1.81866
-177.5	33.5	-2.25797
-177.5	34.5	-2.49259
-177.5	35.5	-2.65818
-177.5	36.5	-2.82185
-177.5	37.5	-2.9928
-177.5	38.5	-3.01434
-177.5	39.5	-2.98875
-177.5	40.5	-2.84165
-177.5	41.5	-2.55351
-177.5	42.5	-2.11236
-177.5	43.5	-1.7232
-177.5	44.5	-1.31563
-177.5	45.5	-0.900863
-177.5	46.5	-0.458187
-177.5	47.5	0.0500858
-177.5	48.5	0.937827
-177.5	49.5	1.20289
-177.5	50.5	1.16664
-177.5	51.5	2.17104
-177.5	52.5	1.98728
-177.5	53.5	1.95691
-177.5	54.5	1.99079
-177.5	55.5	1.78524
-177.5	56.5	1.34795
-177.5	57.5	0.722805
-177.5	58.5	0.464775
-177.5	59.5	0.360407
-177.5	60.5	-0.225444
-177.5	61.5	-1.56208
-177.5	62.5	NaN
-177.5	63.5	NaN
-177.5	64.5	NaN
-177.5	65.5	NaN
-177.5	66.5	NaN
-177.5	67.5	NaN
-177.5	68.5	NaN
-177.5	69.5	-4.11713
-177.5	70.5	-4.30487
-177.5	71.5	-5.11655
-177.5	72.5	-5.71377
-177.5	73.5	-5.25934
-177.5	74.5	-4.30336
-177.5	75.5	-3.54774
-177.5	76.5	-3.63692
-177.5	77.5	-3.9625
-177.5	78.5	NaN
-177.5	79.5	NaN
-177.5	80.5	NaN
-177.5	81.5	NaN
-177.5	82.5	NaN
-177.5	83.5	NaN
-177.5	84.5	NaN
-177.5	85.5	NaN
-177.5	86.5	NaN
-177.5	87.5	NaN
-177.5	88.5	NaN
-177.5	89.5	NaN
-176.5	-89.5	NaN
-176.5	-88.5	NaN
-176.5	-87.5	NaN
-176.5	-86.5	NaN
-176.5	-85.5	NaN
-176.5	-84.5	NaN
-176.5	-83.5	NaN
-176.5	-82.5	NaN
-176.5	-81.5	NaN
-176.5	-80.5	NaN
-176.5	-79.5	NaN
-176.5	-78.5	NaN
-176.5	-77.5	-4.37226
-176.5	-76.5	-4.4608
-176.5	-75.5	-2.51864
-176.5	-74.5	-1.42865
-176.5	-73.5	-1.96749
-176.5	-72.5	-1.73678
-176.5	-71.5	-1.63382
-176.5	-70.5	-1.20671
-176.5	-69.5	-0.865905
-176.5	-68.5	-0.70187
-176.5	-67.5	-0.827944
-176.5	-66.5	-1.3159
-176.5	-65.5	-1.65176
-176.5	-64.5	-0.815582
-176.5	-63.5	0.626194
-176.5	-62.5	0.650561
-176.5	-61.5	0.521275
-176.5	-60.5	0.426458
-176.5	-59.5	0.500657
-176.5	-58.5	0.454718
-176.5	-57.5	0.23307
-176.5	-56.5	0.0490454
-176.5	-55.5	-0.279878
-176.5	-54.5	-0.6809
-176.5	-53.5	-0.633546
-176.5	-52.5	-1.05636
-176.5	-51.5	-1.43335
-176.5	-50.5	-1.70385
-176.5	-49.5	-1.9481
-176.5	-48.5	-1.82099
-176.5	-47.5	-1.98323
-176.5	-46.5	-1.94737
-176.5	-45.5	-1.93046
-176.5	-44.5	-1.94976
-176.5	-43.5	-2.20573
-176.5	-42.5	-2.12383
-176.5	-41.5	-2.12365
-176.5	-40.5	-2.10756
-176.5	-39.5	-1.91948
-176.5	-38.5	-1.73063
-176.5	-37.5	-1.5212
-176.5	-36.5	-1.36801
-176.5	-35.5	-1.2863
-176.5	-34.5	-1.232
-176.5	-33.5	-1.28092
-176.5	-32.5	-1.39555
-176.5	-31.5	-1.50065
-176.5	-30.5	-1.47137
-176.5	-29.5	-1.40691
-176.5	-28.5	-1.35543
-176.5	-27.5	-1.38649
-176.5	-26.5	-1.43078
-176.5	-25.5	-1.4118
-176.5	-24.5	-1.41469
-176.5	-23.5	-1.37531
-176.5	-22.5	-1.30724
-176.5	-21.5	-1.26923
-176.5	-20.5	-1.24579
-176.5	-19.5	-1.1579
-176.5	-18.5	-1.0755
-176.5	-17.5	-0.922917
-176.5	-16.5	-0.819407
-176.5	-15.5	-0.700479
-176.5	-14.5	-0.574189
-176.5	-13.5	-0.412612
-176.5	-12.5	-0.311613
-176.5	-11.5	-0.219909
-176.5	-10.5	-0.16292
-176.5	-9.5	-0.0985739
-176.5	-8.5	-0.00620392
-176.5	-7.5	0.192079
-176.5	-6.5	0.390908
-176.5	-5.5	0.548226
-176.5	-4.5	0.716884
-176.5	-3.5	0.887238
-176.5	-2.5	1.05596
-176.5	-1.5	1.25062
-176.5	-0.5	1.35499
-176.5	0.5	1.3036
-176.5	1.5	1.15885
-176.5	2.5	0.999703
-176.5	3.5	0.833336
-176.5	4.5	0.609015
-176.5	5.5	0.493992
-176.5	6.5	0.467685
-176.5	7.5	0.346689
-176.5	8.5	0.0879264
-176.5	9.5	-0.0520605
-176.5	10.5	-0.108188
-176.5	11.5	-0.0489585
-176.5	12.5	0.0399737
-176.5	13.5	0.0517569
-176.5	14.5	0.0196723
-176.5	15.5	-0.0731545
-176.5	16.5	-0.136504
-176.5	17.5	-0.168831
-176.5	18.5	-0.22543
-176.5	19.5	-0.290235
-176.5	20.5	-0.380972
-176.5	21.5	-0.51854
-176.5	22.5	-0.626319
-176.5	23.5	-0.637768
-176.5	24.5	-0.630288
-176.5	25.5	-0.696659
-176.5	26.5	-0.792705
-176.5	27.5	-0.895904
-176.5	28.5	-1.01351
-176.5	29.5	-1.15286
-176.5	30.5	-1.33141
-176.5	31.5	-1.46144
-176.5	32.5	-1.82075
-176.5	33.5	-2.15374
-176.5	34.5	-2.48138
-176.5	35.5	-2.66503
-176.5	36.5	-2.78806
-176.5	37.5	-2.97492
-176.5	38.5	-2.9391
-176.5	39.5	-3.0385
-176.5	40.5	-2.90234
-176.5	41.5	-2.54133
-176.5	42.5	-2.09768
-176.5	43.5	-1.64957
-176.5	44.5	-1.29557
-176.5	45.5	-1.03061
-176.5	46.5	-0.552676
-176.5	47.5	-0.0538155
-176.5	48.5	0.705115
-176.5	49.5	1.14039
-176.5	50.5	1.07287
-176.5	51.5	1.36506
-176.5	52.5	2.07526
-176.5	53.5	2.00136
-176.5	54.5	2.00394
-176.5	55.5	1.73211
-176.5	56.5	1.27472
-176.5	57.5	0.735363
-176.5	58.5	0.487394
-176.5	59.5	0.322437
-176.5	60.5	-0.574401
-176.5	61.5	-1.75753
-176.5	62.5	NaN
-176.5	63.5	NaN
-176.5	64.5	NaN
-176.5	65.5	NaN
-176.5	66.5	NaN
-176.5	67.5	NaN
-176.5	68.5	NaN
-176.5	69.5	-4.09736
-176.5	70.5	-4.57459
-176.5	71.5	-6.02316
-176.5	72.5	-5.75083
-176.5	73.5	-5.33018
-176.5	74.5	-3.78595
-176.5	75.5	-3.26989
-176.5	76.5	-3.18968
-176.5	77.5	-3.80097
-176.5	78.5	NaN
-176.5	79.5	NaN
-176.5	80.5	NaN
-176.5	81.5	NaN
-176.5	82.5	NaN
-176.5	83.5	NaN
-176.5	84.5	NaN
-176.5	85.5	NaN
-176.5	86.5	NaN
-176.5	87.5	NaN
-176.5	88.5	NaN
-176.5	89.5	NaN
-175.5	-89.5	NaN
-175.5	-88.5	NaN
-175.5	-87.5	NaN
-175.5	-86.5	NaN
-175.5	-85.5	NaN
-175.5	-84.5	NaN
-175.5	-83.5	NaN
-175.5	-82.5	NaN
-175.5	-81.5	NaN
-175.5	-80.5	NaN
-175.5	-79.5	NaN
-175.5	-78.5	NaN
-175.5	-77.5	-4.48614
-175.5	-76.5	-4.28501
-175.5	-75.5	-1.77026
-175.5	-74.5	-1.63224
-175.5	-73.5	-2.78072
-175.5	-72.5	-2.01458
-175.5	-71.5	-1.94204
-175.5	-70.5	-1.14465
-175.5	-69.5	-1.46555
-175.5	-68.5	-0.897627
-175.5	-67.5	-0.910906
-175.5	-66.5	-1.21142
-175.5	-65.5	-1.54758
-175.5	-64.5	-0.86744
-175.5	-63.5	0.843069
-175.5	-62.5	0.755144
-175.5	-61.5	0.583052
-175.5	-60.5	0.512116
-175.5	-59.5	0.439401
-175.5	-58.5	0.387444
-175.5	-57.5	0.251718
-175.5	-56.5	0.0528386
-175.5	-55.5	-0.185224
-175.5	-54.5	-0.563892
-175.5	-53.5	-0.771308
-175.5	-52.5	-1.01451
-175.5	-51.5	-1.33505
-175.5	-50.5	-1.63785
-175.5	-49.5	-1.75699
-175.5	-48.5	-1.97156
-175.5	-47.5	-2.00186
-175.5	-46.5	-1.91064
-175.5	-45.5	-1.89228
-175.5	-44.5	-1.91916
-175.5	-43.5	-1.94738
-175.5	-42.5	-2.04094
-175.5	-41.5	-2.09903
-175.5	-40.5	-2.05438
-175.5	-39.5	-1.80127
-175.5	-38.5	-1.58914
-175.5	-37.5	-1.43121
-175.5	-36.5	-1.29068
-175.5	-35.5	-1.21114
-175.5	-34.5	-1.2379
-175.5	-33.5	-1.35816
-175.5	-32.5	-1.46142
-175.5	-31.5	-1.47107
-175.5	-30.5	-1.44333
-175.5	-29.5	-1.39502
-175.5	-28.5	-1.3355
-175.5	-27.5	-1.364
-175.5	-26.5	-1.5027
-175.5	-25.5	-1.48467
-175.5	-24.5	-1.43721
-175.5	-23.5	-1.38347
-175.5	-22.5	-1.3052
-175.5	-21.5	-1.16554
-175.5	-20.5	-1.21036
-175.5	-19.5	-1.14526
-175.5	-18.5	-1.07999
-175.5	-17.5	-0.915124
-175.5	-16.5	-0.798354
-175.5	-15.5	-0.695068
-175.5	-14.5	-0.519301
-175.5	-13.5	-0.414343
-175.5	-12.5	-0.3148
-175.5	-11.5	-0.24799
-175.5	-10.5	-0.184001
-175.5	-9.5	-0.114773
-175.5	-8.5	0.0116848
-175.5	-7.5	0.213334
-175.5	-6.5	0.440779
-175.5	-5.5	0.597095
-175.5	-4.5	0.786841
-175.5	-3.5	0.997224
-175.5	-2.5	1.19404
-175.5	-1.5	1.34947
-175.5	-0.5	1.43832
-175.5	0.5	1.36421
-175.5	1.5	1.1823
-175.5	2.5	1.03947
-175.5	3.5	0.915884
-175.5	4.5	0.72026
-175.5	5.5	0.5401
-175.5	6.5	0.496177
-175.5	7.5	0.372019
-175.5	8.5	0.104135
-175.5	9.5	-0.0235907
-175.5	10.5	-0.0854609
-175.5	11.5	-0.0489678
-175.5	12.5	0.0403634
-175.5	13.5	0.0491508
-175.5	14.5	0.00818944
-175.5	15.5	-0.0639886
-175.5	16.5	-0.147814
-175.5	17.5	-0.185727
-175.5	18.5	-0.237577
-175.5	19.5	-0.279524
-175.5	20.5	-0.390335
-175.5	21.5	-0.535282
-175.5	22.5	-0.659958
-175.5	23.5	-0.66513
-175.5	24.5	-0.622214
-175.5	25.5	-0.697869
-175.5	26.5	-0.813811
-175.5	27.5	-1.08994
-175.5	28.5	-1.00546
-175.5	29.5	-1.07934
-175.5	30.5	-1.22805
-175.5	31.5	-1.46998
-175.5	32.5	-1.85036
-175.5	33.5	-2.19852
-175.5	34.5	-2.51097
-175.5	35.5	-2.73211
-175.5	36.5	-2.85948
-175.5	37.5	-2.89821
-175.5	38.5	-2.92159
-175.5	39.5	-3.09791
-175.5	40.5	-2.95833
-175.5	41.5	-2.62475
-175.5	42.5	-2.11852
-175.5	43.5	-1.68109
-175.5	44.5	-1.3726
-175.5	45.5	-1.04365
-175.5	46.5	-0.628332
-175.5	47.5	-0.086313
-175.5	48.5	0.575308
-175.5	49.5	1.00263
-175.5	50.5	1.02682
-175.5	51.5	1.40855
-175.5	52.5	2.03841
-175.5	53.5	1.82279
-175.5	54.5	1.86075
-175.5	55.5	1.61119
-175.5	56.5	1.03429
-175.5	57.5	0.480622
-175.5	58.5	0.34307
-175.5	59.5	-0.106995
-175.5	60.5	-1.27645
-175.5	61.5	-1.93804
-175.5	62.5	NaN
-175.5	63.5	NaN
-175.5	64.5	NaN
-175.5	65.5	NaN
-175.5	66.5	NaN
-175.5	67.5	NaN
-175.5	68.5	NaN
-175.5	69.5	-4.27606
-175.5	70.5	-4.45513
-175.5	71.5	-4.96028
-175.5	72.5	-4.75213
-175.5	73.5	-5.29928
-175.5	74.5	-3.4385
-175.5	75.5	-3.38431
-175.5	76.5	-3.09328
-175.5	77.5	-3.97086
-175.5	78.5	NaN
-175.5	79.5	NaN
-175.5	80.5	NaN
-175.5	81.5	NaN
-175.5	82.5	NaN
-175.5	83.5	NaN
-175.5	84.5	NaN
-175.5	85.5	NaN
-175.5	86.5	NaN
-175.5	87.5	NaN
-175.5	88.5	NaN
-175.5	89.5	NaN
-174.5	-89.5	NaN
-174.5	-88.5	NaN
-174.5	-87.5	NaN
-174.5	-86.5	NaN
-174.5	-85.5	NaN
-174.5	-84.5	NaN
-174.5	-83.5	NaN
-174.5	-82.5	NaN
-174.5	-81.5	NaN
-174.5	-80.5	NaN
-174.5	-79.5	NaN
-174.5	-78.5	NaN
-174.5	-77.5	-4.40244
-174.5	-76.5	-3.77308
-174.5	-75.5	-2.46829
-174.5	-74.5	-1.94646
-174.5	-73.5	-2.64876
-174.5	-72.5	-2.53098
-174.5	-71.5	-2.41491
-174.5	-70.5	-2.02291
-174.5	-69.5	-1.44314
-174.5	-68.5	-1.18409
-174.5	-67.5	-0.815339
-174.5	-66.5	-1.00742
-174.5	-65.5	-1.32031
-174.5	-64.5	-0.762586
-174.5	-63.5	0.917814
-174.5	-62.5	0.911048
-174.5	-61.5	0.659331
-174.5	-60.5	0.648538
-174.5	-59.5	0.436127
-174.5	-58.5	0.361802
-174.5	-57.5	0.136071
-174.5	-56.5	-0.00390595
-174.5	-55.5	-0.216824
-174.5	-54.5	-0.626285
-174.5	-53.5	-0.871247
-174.5	-52.5	-1.10226
-174.5	-51.5	-1.42691
-174.5	-50.5	-1.69554
-174.5	-49.5	-1.63546
-174.5	-48.5	-1.93787
-174.5	-47.5	-2.06669
-174.5	-46.5	-1.9528
-174.5	-45.5	-1.92169
-174.5	-44.5	-1.91711
-174.5	-43.5	-1.93199
-174.5	-42.5	-1.94998
-174.5	-41.5	-2.03779
-174.5	-40.5	-1.97686
-174.5	-39.5	-1.69925
-174.5	-38.5	-1.51914
-174.5	-37.5	-1.38867
-174.5	-36.5	-1.2411
-174.5	-35.5	-1.18533
-174.5	-34.5	-1.21515
-174.5	-33.5	-1.29151
-174.5	-32.5	-1.45036
-174.5	-31.5	-1.48774
-174.5	-30.5	-1.44268
-174.5	-29.5	-1.37196
-174.5	-28.5	-1.36287
-174.5	-27.5	-1.39652
-174.5	-26.5	-1.45674
-174.5	-25.5	-1.49645
-174.5	-24.5	-1.41788
-174.5	-23.5	-1.37908
-174.5	-22.5	-1.3737
-174.5	-21.5	-1.3464
-174.5	-20.5	-1.13008
-174.5	-19.5	-1.04192
-174.5	-18.5	-1.03194
-174.5	-17.5	-0.9056
-174.5	-16.5	-0.776639
-174.5	-15.5	-0.637836
-174.5	-14.5	-0.488094
-174.5	-13.5	-0.390879
-174.5	-12.5	-0.316653
-174.5	-11.5	-0.25372
-174.5	-10.5	-0.205276
-174.5	-9.5	-0.110149
-174.5	-8.5	0.0327398
-174.5	-7.5	0.264088
-174.5	-6.5	0.484762
-174.5	-5.5	0.650431
-174.5	-4.5	0.846843
-174.5	-3.5	1.06844
-174.5	-2.5	1.2754
-174.5	-1.5	1.42911
-174.5	-0.5	1.54952
-174.5	0.5	1.48616
-174.5	1.5	1.26972
-174.5	2.5	1.12606
-174.5	3.5	0.984186
-174.5	4.5	0.822385
-174.5	5.5	0.593057
-174.5	6.5	0.530895
-174.5	7.5	0.405146
-174.5	8.5	0.152695
-174.5	9.5	0.00377576
-174.5	10.5	-0.0901197
-174.5	11.5	-0.0659504
-174.5	12.5	0.0303139
-174.5	13.5	0.0449131
-174.5	14.5	0.00938259
-174.5	15.5	-0.0506351
-174.5	16.5	-0.168405
-174.5	17.5	-0.210488
-174.5	18.5	-0.22584
-174.5	19.5	-0.28496
-174.5	20.5	-0.381473
-174.5	21.5	-0.509607
-174.5	22.5	-0.621399
-174.5	23.5	-0.627562
-174.5	24.5	-0.613152
-174.5	25.5	-0.740233
-174.5	26.5	-0.921359
-174.5	27.5	-0.914576
-174.5	28.5	-0.978576
-174.5	29.5	-1.0249
-174.5	30.5	-1.13649
-174.5	31.5	-1.43324
-174.5	32.5	-1.82892
-174.5	33.5	-2.1724
-174.5	34.5	-2.46566
-174.5	35.5	-2.67584
-174.5	36.5	-2.82949
-174.5	37.5	-2.83036
-174.5	38.5	-2.85293
-174.5	39.5	-3.05976
-174.5	40.5	-3.00585
-174.5	41.5	-2.69384
-174.5	42.5	-2.22336
-174.5	43.5	-1.67242
-174.5	44.5	-1.38979
-174.5	45.5	-1.07048
-174.5	46.5	-0.605435
-174.5	47.5	-0.10001
-174.5	48.5	0.554195
-174.5	49.5	0.825496
-174.5	50.5	0.943825
-174.5	51.5	1.05682
-174.5	52.5	1.97012
-174.5	53.5	1.83188
-174.5	54.5	1.90572
-174.5	55.5	1.5886
-174.5	56.5	0.878854
-174.5	57.5	0.243684
-174.5	58.5	0.0934986
-174.5	59.5	-0.275542
-174.5	60.5	-1.37267
-174.5	61.5	-1.50237
-174.5	62.5	-2.21742
-174.5	63.5	-2.37642
-174.5	64.5	-1.28861
-174.5	65.5	NaN
-174.5	66.5	NaN
-174.5	67.5	-4.25744
-174.5	68.5	-4.05775
-174.5	69.5	-4.01826
-174.5	70.5	-4.1818
-174.5	71.5	-4.92029
-174.5	72.5	-5.15264
-174.5	73.5	-5.12987
-174.5	74.5	-3.50145
-174.5	75.5	-3.74833
-174.5	76.5	-2.52307
-174.5	77.5	-3.94696
-174.5	78.5	NaN
-174.5	79.5	NaN
-174.5	80.5	NaN
-174.5	81.5	NaN
-174.5	82.5	NaN
-174.5	83.5	NaN
-174.5	84.5	NaN
-174.5	85.5	NaN
-174.5	86.5	NaN
-174.5	87.5	NaN
-174.5	88.5	NaN
-174.5	89.5	NaN
-173.5	-89.5	NaN
-173.5	-88.5	NaN
-173.5	-87.5	NaN
-173.5	-86.5	NaN
-173.5	-85.5	NaN
-173.5	-84.5	NaN
-173.5	-83.5	NaN
-173.5	-82.5	NaN
-173.5	-81.5	NaN
-173.5	-80.5	NaN
-173.5	-79.5	NaN
-173.5	-78.5	NaN
-173.5	-77.5	-4.4249
-173.5	-76.5	-3.41239
-173.5	-75.5	-2.50559
-173.5	-74.5	-1.97513
-173.5	-73.5	-2.49298
-173.5	-72.5	-2.65124
-173.5	-71.5	-2.49339
-173.5	-70.5	-1.5256
-173.5	-69.5	-1.4974
-173.5	-68.5	-0.990009
-173.5	-67.5	-0.525286
-173.5	-66.5	-0.706799
-173.5	-65.5	-0.680387
-173.5	-64.5	-1.01464
-173.5	-63.5	1.00689
-173.5	-62.5	0.880846
-173.5	-61.5	0.660735
-173.5	-60.5	0.65621
-173.5	-59.5	0.360276
-173.5	-58.5	0.344046
-173.5	-57.5	0.0843109
-173.5	-56.5	0.0245418
-173.5	-55.5	-0.146617
-173.5	-54.5	-0.530901
-173.5	-53.5	-0.927055
-173.5	-52.5	-1.1535
-173.5	-51.5	-1.40071
-173.5	-50.5	-1.6589
-173.5	-49.5	-1.81031
-173.5	-48.5	-2.01659
-173.5	-47.5	-2.06147
-173.5	-46.5	-2.01021
-173.5	-45.5	-1.94516
-173.5	-44.5	-1.94872
-173.5	-43.5	-1.93314
-173.5	-42.5	-1.96473
-173.5	-41.5	-1.96362
-173.5	-40.5	-1.91864
-173.5	-39.5	-1.57273
-173.5	-38.5	-1.52723
-173.5	-37.5	-1.42322
-173.5	-36.5	-1.19759
-173.5	-35.5	-1.20157
-173.5	-34.5	-1.18722
-173.5	-33.5	-1.19168
-173.5	-32.5	-1.37754
-173.5	-31.5	-1.48815
-173.5	-30.5	-1.46822
-173.5	-29.5	-1.40636
-173.5	-28.5	-1.42546
-173.5	-27.5	-1.44536
-173.5	-26.5	-1.44032
-173.5	-25.5	-1.50213
-173.5	-24.5	-1.42195
-173.5	-23.5	-1.36932
-173.5	-22.5	-1.38979
-173.5	-21.5	-1.38252
-173.5	-20.5	-1.306
-173.5	-19.5	-1.1551
-173.5	-18.5	-1.04751
-173.5	-17.5	-0.898004
-173.5	-16.5	-0.785875
-173.5	-15.5	-0.662624
-173.5	-14.5	-0.514211
-173.5	-13.5	-0.369758
-173.5	-12.5	-0.315193
-173.5	-11.5	-0.256854
-173.5	-10.5	-0.191008
-173.5	-9.5	-0.104826
-173.5	-8.5	0.0598027
-173.5	-7.5	0.308864
-173.5	-6.5	0.525464
-173.5	-5.5	0.715918
-173.5	-4.5	0.901249
-173.5	-3.5	1.11669
-173.5	-2.5	1.33189
-173.5	-1.5	1.49293
-173.5	-0.5	1.65121
-173.5	0.5	1.57422
-173.5	1.5	1.33325
-173.5	2.5	1.20063
-173.5	3.5	1.05183
-173.5	4.5	0.857948
-173.5	5.5	0.616317
-173.5	6.5	0.560876
-173.5	7.5	0.446294
-173.5	8.5	0.173424
-173.5	9.5	0.0167128
-173.5	10.5	-0.08523
-173.5	11.5	-0.0844878
-173.5	12.5	0.00113795
-173.5	13.5	0.0352543
-173.5	14.5	0.0140355
-173.5	15.5	-0.0524603
-173.5	16.5	-0.141358
-173.5	17.5	-0.188937
-173.5	18.5	-0.22428
-173.5	19.5	-0.290604
-173.5	20.5	-0.389072
-173.5	21.5	-0.512822
-173.5	22.5	-0.625524
-173.5	23.5	-0.650314
-173.5	24.5	-0.626249
-173.5	25.5	-0.821963
-173.5	26.5	-0.974902
-173.5	27.5	-0.924861
-173.5	28.5	-0.949236
-173.5	29.5	-1.01292
-173.5	30.5	-1.14208
-173.5	31.5	-1.39502
-173.5	32.5	-1.76176
-173.5	33.5	-2.10035
-173.5	34.5	-2.38585
-173.5	35.5	-2.55668
-173.5	36.5	-2.75778
-173.5	37.5	-2.82758
-173.5	38.5	-2.7587
-173.5	39.5	-2.91852
-173.5	40.5	-2.8943
-173.5	41.5	-2.55448
-173.5	42.5	-2.18395
-173.5	43.5	-1.65186
-173.5	44.5	-1.39189
-173.5	45.5	-1.11373
-173.5	46.5	-0.700355
-173.5	47.5	-0.230058
-173.5	48.5	0.570272
-173.5	49.5	0.815215
-173.5	50.5	0.859496
-173.5	51.5	0.961364
-173.5	52.5	2.1192
-173.5	53.5	1.96324
-173.5	54.5	1.96182
-173.5	55.5	1.7304
-173.5	56.5	0.692016
-173.5	57.5	0.236802
-173.5	58.5	0.00263214
-173.5	59.5	-0.806499
-173.5	60.5	-1.01798
-173.5	61.5	-1.99392
-173.5	62.5	-2.20117
-173.5	63.5	-2.13358
-173.5	64.5	-0.724794
-173.5	65.5	NaN
-173.5	66.5	NaN
-173.5	67.5	-3.6075
-173.5	68.5	-3.82878
-173.5	69.5	-3.76896
-173.5	70.5	-4.31454
-173.5	71.5	-5.01289
-173.5	72.5	-5.53626
-173.5	73.5	-5.02512
-173.5	74.5	-3.83611
-173.5	75.5	-3.36732
-173.5	76.5	-2.61238
-173.5	77.5	-2.20285
-173.5	78.5	NaN
-173.5	79.5	NaN
-173.5	80.5	NaN
-173.5	81.5	NaN
-173.5	82.5	NaN
-173.5	83.5	NaN
-173.5	84.5	NaN
-173.5	85.5	NaN
-173.5	86.5	NaN
-173.5	87.5	NaN
-173.5	88.5	NaN
-173.5	89.5	NaN
-172.5	-89.5	NaN
-172.5	-88.5	NaN
-172.5	-87.5	NaN
-172.5	-86.5	NaN
-172.5	-85.5	NaN
-172.5	-84.5	NaN
-172.5	-83.5	NaN
-172.5	-82.5	NaN
-172.5	-81.5	NaN
-172.5	-80.5	NaN
-172.5	-79.5	NaN
-172.5	-78.5	NaN
-172.5	-77.5	-4.4179
-172.5	-76.5	-3.62643
-172.5	-75.5	-2.80852
-172.5	-74.5	-1.83959
-172.5	-73.5	-2.39469
-172.5	-72.5	-2.3086
-172.5	-71.5	-2.40377
-172.5	-70.5	-1.12414
-172.5	-69.5	-1.29106
-172.5	-68.5	-0.759648
-172.5	-67.5	-0.572949
-172.5	-66.5	-0.585184
-172.5	-65.5	-0.501707
-172.5	-64.5	-1.01188
-172.5	-63.5	0.490895
-172.5	-62.5	0.904167
-172.5	-61.5	0.561213
-172.5	-60.5	0.495006
-172.5	-59.5	0.282126
-172.5	-58.5	0.206252
-172.5	-57.5	0.0696051
-172.5	-56.5	-0.0722412
-172.5	-55.5	-0.15452
-172.5	-54.5	-0.418562
-172.5	-53.5	-0.88914
-172.5	-52.5	-1.05394
-172.5	-51.5	-1.31029
-172.5	-50.5	-1.54157
-172.5	-49.5	-1.76694
-172.5	-48.5	-2.00275
-172.5	-47.5	-1.98152
-172.5	-46.5	-2.02432
-172.5	-45.5	-1.94996
-172.5	-44.5	-1.97016
-172.5	-43.5	-1.89531
-172.5	-42.5	-1.93938
-172.5	-41.5	-1.89402
-172.5	-40.5	-1.86933
-172.5	-39.5	-1.47848
-172.5	-38.5	-1.42826
-172.5	-37.5	-1.33097
-172.5	-36.5	-1.16313
-172.5	-35.5	-1.19455
-172.5	-34.5	-1.20918
-172.5	-33.5	-1.19337
-172.5	-32.5	-1.34854
-172.5	-31.5	-1.41898
-172.5	-30.5	-1.48962
-172.5	-29.5	-1.44443
-172.5	-28.5	-1.42103
-172.5	-27.5	-1.46261
-172.5	-26.5	-1.48039
-172.5	-25.5	-1.49791
-172.5	-24.5	-1.41683
-172.5	-23.5	-1.34465
-172.5	-22.5	-1.34565
-172.5	-21.5	-1.35592
-172.5	-20.5	-1.28915
-172.5	-19.5	-1.10492
-172.5	-18.5	-0.997373
-172.5	-17.5	-0.876839
-172.5	-16.5	-0.775048
-172.5	-15.5	-0.635911
-172.5	-14.5	-0.47394
-172.5	-13.5	-0.292477
-172.5	-12.5	-0.308932
-172.5	-11.5	-0.242286
-172.5	-10.5	-0.182004
-172.5	-9.5	-0.0761868
-172.5	-8.5	0.0975648
-172.5	-7.5	0.330598
-172.5	-6.5	0.562046
-172.5	-5.5	0.786329
-172.5	-4.5	0.998287
-172.5	-3.5	1.19988
-172.5	-2.5	1.38594
-172.5	-1.5	1.5554
-172.5	-0.5	1.72345
-172.5	0.5	1.61502
-172.5	1.5	1.37797
-172.5	2.5	1.23242
-172.5	3.5	1.08072
-172.5	4.5	0.847553
-172.5	5.5	0.632357
-172.5	6.5	0.604546
-172.5	7.5	0.491612
-172.5	8.5	0.169751
-172.5	9.5	0.0340686
-172.5	10.5	-0.0633252
-172.5	11.5	-0.0965525
-172.5	12.5	-0.00630865
-172.5	13.5	0.0463009
-172.5	14.5	0.0161073
-172.5	15.5	-0.0556215
-172.5	16.5	-0.130007
-172.5	17.5	-0.187035
-172.5	18.5	-0.251679
-172.5	19.5	-0.291335
-172.5	20.5	-0.345143
-172.5	21.5	-0.514255
-172.5	22.5	-0.646786
-172.5	23.5	-0.673555
-172.5	24.5	-0.672432
-172.5	25.5	-0.743205
-172.5	26.5	-0.849662
-172.5	27.5	-0.899311
-172.5	28.5	-0.913547
-172.5	29.5	-0.988979
-172.5	30.5	-1.08534
-172.5	31.5	-1.33351
-172.5	32.5	-1.66658
-172.5	33.5	-1.96769
-172.5	34.5	-2.34591
-172.5	35.5	-2.53642
-172.5	36.5	-2.65287
-172.5	37.5	-2.81854
-172.5	38.5	-2.87678
-172.5	39.5	-2.8328
-172.5	40.5	-2.75848
-172.5	41.5	-2.52717
-172.5	42.5	-2.14876
-172.5	43.5	-1.81338
-172.5	44.5	-1.44346
-172.5	45.5	-1.18166
-172.5	46.5	-0.801405
-172.5	47.5	-0.382042
-172.5	48.5	0.362726
-172.5	49.5	0.691986
-172.5	50.5	1.09189
-172.5	51.5	1.05361
-172.5	52.5	2.82612
-172.5	53.5	2.26194
-172.5	54.5	1.76918
-172.5	55.5	1.49859
-172.5	56.5	0.449687
-172.5	57.5	0.0588034
-172.5	58.5	-0.381617
-172.5	59.5	-1.26381
-172.5	60.5	-0.932073
-172.5	61.5	-2.14105
-172.5	62.5	-2.11252
-172.5	63.5	-2.10359
-172.5	64.5	-1.69656
-172.5	65.5	NaN
-172.5	66.5	NaN
-172.5	67.5	-3.36031
-172.5	68.5	-3.74293
-172.5	69.5	-3.76924
-172.5	70.5	-4.46039
-172.5	71.5	-5.01347
-172.5	72.5	-5.80363
-172.5	73.5	-5.05207
-172.5	74.5	-4.40519
-172.5	75.5	-3.77143
-172.5	76.5	-2.61267
-172.5	77.5	-2.82029
-172.5	78.5	NaN
-172.5	79.5	NaN
-172.5	80.5	NaN
-172.5	81.5	NaN
-172.5	82.5	NaN
-172.5	83.5	NaN
-172.5	84.5	NaN
-172.5	85.5	NaN
-172.5	86.5	NaN
-172.5	87.5	NaN
-172.5	88.5	NaN
-172.5	89.5	NaN
-171.5	-89.5	NaN
-171.5	-88.5	NaN
-171.5	-87.5	NaN
-171.5	-86.5	NaN
-171.5	-85.5	NaN
-171.5	-84.5	NaN
-171.5	-83.5	NaN
-171.5	-82.5	NaN
-171.5	-81.5	NaN
-171.5	-80.5	NaN
-171.5	-79.5	NaN
-171.5	-78.5	NaN
-171.5	-77.5	-4.57358
-171.5	-76.5	-3.74663
-171.5	-75.5	-2.9722
-171.5	-74.5	-2.10441
-171.5	-73.5	-2.22707
-171.5	-72.5	-2.17749
-171.5	-71.5	-2.46758
-171.5	-70.5	-1.70176
-171.5	-69.5	-1.32314
-171.5	-68.5	-0.634784
-171.5	-67.5	-0.638073
-171.5	-66.5	-0.600817
-171.5	-65.5	-0.596089
-171.5	-64.5	-0.905621
-171.5	-63.5	0.634474
-171.5	-62.5	0.89819
-171.5	-61.5	0.505499
-171.5	-60.5	0.296213
-171.5	-59.5	0.256448
-171.5	-58.5	0.133791
-171.5	-57.5	-0.00264312
-171.5	-56.5	-0.138955
-171.5	-55.5	-0.264161
-171.5	-54.5	-0.429084
-171.5	-53.5	-0.918847
-171.5	-52.5	-1.02143
-171.5	-51.5	-1.36287
-171.5	-50.5	-1.46523
-171.5	-49.5	-1.68051
-171.5	-48.5	-1.98601
-171.5	-47.5	-2.01525
-171.5	-46.5	-1.96688
-171.5	-45.5	-1.89713
-171.5	-44.5	-1.88643
-171.5	-43.5	-1.8552
-171.5	-42.5	-1.7879
-171.5	-41.5	-1.84344
-171.5	-40.5	-1.78459
-171.5	-39.5	-1.50503
-171.5	-38.5	-1.42855
-171.5	-37.5	-1.27006
-171.5	-36.5	-1.1398
-171.5	-35.5	-1.21127
-171.5	-34.5	-1.2159
-171.5	-33.5	-1.21684
-171.5	-32.5	-1.32861
-171.5	-31.5	-1.39315
-171.5	-30.5	-1.5062
-171.5	-29.5	-1.44408
-171.5	-28.5	-1.39172
-171.5	-27.5	-1.50441
-171.5	-26.5	-1.55251
-171.5	-25.5	-1.51981
-171.5	-24.5	-1.41454
-171.5	-23.5	-1.32449
-171.5	-22.5	-1.32268
-171.5	-21.5	-1.31315
-171.5	-20.5	-1.22307
-171.5	-19.5	-1.08445
-171.5	-18.5	-0.972961
-171.5	-17.5	-0.873959
-171.5	-16.5	-0.759437
-171.5	-15.5	-0.623136
-171.5	-14.5	-0.41231
-171.5	-13.5	-0.266183
-171.5	-12.5	-0.293728
-171.5	-11.5	-0.238601
-171.5	-10.5	-0.183431
-171.5	-9.5	0.0105611
-171.5	-8.5	0.113153
-171.5	-7.5	0.347838
-171.5	-6.5	0.591949
-171.5	-5.5	0.834169
-171.5	-4.5	1.0501
-171.5	-3.5	1.25698
-171.5	-2.5	1.45402
-171.5	-1.5	1.60864
-171.5	-0.5	1.78432
-171.5	0.5	1.65835
-171.5	1.5	1.45558
-171.5	2.5	1.27847
-171.5	3.5	1.13349
-171.5	4.5	0.884061
-171.5	5.5	0.681682
-171.5	6.5	0.638578
-171.5	7.5	0.49194
-171.5	8.5	0.162782
-171.5	9.5	0.0675011
-171.5	10.5	-0.0455342
-171.5	11.5	-0.106321
-171.5	12.5	-0.0294528
-171.5	13.5	0.0412576
-171.5	14.5	0.0130588
-171.5	15.5	-0.0487753
-171.5	16.5	-0.133813
-171.5	17.5	-0.21029
-171.5	18.5	-0.28513
-171.5	19.5	-0.295739
-171.5	20.5	-0.342424
-171.5	21.5	-0.493187
-171.5	22.5	-0.632182
-171.5	23.5	-0.656646
-171.5	24.5	-0.653384
-171.5	25.5	-0.801247
-171.5	26.5	-0.815323
-171.5	27.5	-0.821587
-171.5	28.5	-0.881993
-171.5	29.5	-0.956385
-171.5	30.5	-1.06459
-171.5	31.5	-1.27012
-171.5	32.5	-1.62444
-171.5	33.5	-1.90861
-171.5	34.5	-2.22422
-171.5	35.5	-2.41127
-171.5	36.5	-2.5149
-171.5	37.5	-2.81689
-171.5	38.5	-2.97925
-171.5	39.5	-2.86983
-171.5	40.5	-2.62396
-171.5	41.5	-2.33986
-171.5	42.5	-2.14094
-171.5	43.5	-1.84452
-171.5	44.5	-1.48911
-171.5	45.5	-1.30415
-171.5	46.5	-0.903094
-171.5	47.5	-0.487385
-171.5	48.5	0.200088
-171.5	49.5	0.604478
-171.5	50.5	1.04828
-171.5	51.5	0.839904
-171.5	52.5	2.83631
-171.5	53.5	2.33906
-171.5	54.5	1.67984
-171.5	55.5	1.28952
-171.5	56.5	0.379309
-171.5	57.5	-0.0881749
-171.5	58.5	-0.505466
-171.5	59.5	-1.14379
-171.5	60.5	-1.38834
-171.5	61.5	-2.05866
-171.5	62.5	-2.17462
-171.5	63.5	-1.81345
-171.5	64.5	-2.38202
-171.5	65.5	-1.18396
-171.5	66.5	-1.60792
-171.5	67.5	-3.42624
-171.5	68.5	-3.92168
-171.5	69.5	-4.04443
-171.5	70.5	-4.63981
-171.5	71.5	-5.10646
-171.5	72.5	-5.97178
-171.5	73.5	-5.46252
-171.5	74.5	-4.55015
-171.5	75.5	-4.48694
-171.5	76.5	-2.99193
-171.5	77.5	-2.95211
-171.5	78.5	NaN
-171.5	79.5	NaN
-171.5	80.5	NaN
-171.5	81.5	NaN
-171.5	82.5	NaN
-171.5	83.5	NaN
-171.5	84.5	NaN
-171.5	85.5	NaN
-171.5	86.5	NaN
-171.5	87.5	NaN
-171.5	88.5	NaN
-171.5	89.5	NaN
-170.5	-89.5	NaN
-170.5	-88.5	NaN
-170.5	-87.5	NaN
-170.5	-86.5	NaN
-170.5	-85.5	NaN
-170.5	-84.5	NaN
-170.5	-83.5	NaN
-170.5	-82.5	NaN
-170.5	-81.5	NaN
-170.5	-80.5	NaN
-170.5	-79.5	NaN
-170.5	-78.5	NaN
-170.5	-77.5	-4.65327
-170.5	-76.5	-3.95299
-170.5	-75.5	-2.94683
-170.5	-74.5	-2.39444
-170.5	-73.5	-2.21796
-170.5	-72.5	-1.86735
-170.5	-71.5	-1.98186
-170.5	-70.5	-1.80939
-170.5	-69.5	-1.47721
-170.5	-68.5	-0.521278
-170.5	-67.5	-0.59312
-170.5	-66.5	-0.477926
-170.5	-65.5	-0.810819
-170.5	-64.5	-0.894536
-170.5	-63.5	0.709464
-170.5	-62.5	0.964559
-170.5	-61.5	0.585376
-170.5	-60.5	0.257288
-170.5	-59.5	0.255546
-170.5	-58.5	0.0924398
-170.5	-57.5	-0.00303131
-170.5	-56.5	-0.219875
-170.5	-55.5	-0.31264
-170.5	-54.5	-0.421994
-170.5	-53.5	-0.854857
-170.5	-52.5	-1.0751
-170.5	-51.5	-1.32088
-170.5	-50.5	-1.46274
-170.5	-49.5	-1.55015
-170.5	-48.5	-1.95898
-170.5	-47.5	-1.95179
-170.5	-46.5	-1.9317
-170.5	-45.5	-1.899
-170.5	-44.5	-1.89572
-170.5	-43.5	-1.84197
-170.5	-42.5	-1.82076
-170.5	-41.5	-1.81559
-170.5	-40.5	-1.71667
-170.5	-39.5	-1.56369
-170.5	-38.5	-1.40495
-170.5	-37.5	-1.29943
-170.5	-36.5	-1.16676
-170.5	-35.5	-1.25733
-170.5	-34.5	-1.22281
-170.5	-33.5	-1.17882
-170.5	-32.5	-1.30092
-170.5	-31.5	-1.35768
-170.5	-30.5	-1.39313
-170.5	-29.5	-1.42514
-170.5	-28.5	-1.46907
-170.5	-27.5	-1.60141
-170.5	-26.5	-1.62212
-170.5	-25.5	-1.52972
-170.5	-24.5	-1.43839
-170.5	-23.5	-1.35783
-170.5	-22.5	-1.38739
-170.5	-21.5	-1.334
-170.5	-20.5	-1.15878
-170.5	-19.5	-1.0236
-170.5	-18.5	-0.920629
-170.5	-17.5	-0.859454
-170.5	-16.5	-0.793004
-170.5	-15.5	-0.687588
-170.5	-14.5	-0.506274
-170.5	-13.5	-0.408136
-170.5	-12.5	-0.322074
-170.5	-11.5	-0.256081
-170.5	-10.5	-0.191703
-170.5	-9.5	-0.06749
-170.5	-8.5	0.146424
-170.5	-7.5	0.391441
-170.5	-6.5	0.638849
-170.5	-5.5	0.857776
-170.5	-4.5	1.09533
-170.5	-3.5	1.30899
-170.5	-2.5	1.49553
-170.5	-1.5	1.70807
-170.5	-0.5	1.84798
-170.5	0.5	1.71619
-170.5	1.5	1.52102
-170.5	2.5	1.36351
-170.5	3.5	1.20448
-170.5	4.5	0.954602
-170.5	5.5	0.722096
-170.5	6.5	0.656533
-170.5	7.5	0.481095
-170.5	8.5	0.175442
-170.5	9.5	0.0775927
-170.5	10.5	-0.0353805
-170.5	11.5	-0.125481
-170.5	12.5	-0.0731649
-170.5	13.5	0.013844
-170.5	14.5	-0.00834591
-170.5	15.5	-0.0534244
-170.5	16.5	-0.148174
-170.5	17.5	-0.217857
-170.5	18.5	-0.275598
-170.5	19.5	-0.278634
-170.5	20.5	-0.327399
-170.5	21.5	-0.471638
-170.5	22.5	-0.61736
-170.5	23.5	-0.670292
-170.5	24.5	-0.683783
-170.5	25.5	-0.896451
-170.5	26.5	-0.748166
-170.5	27.5	-0.786999
-170.5	28.5	-0.867529
-170.5	29.5	-0.949899
-170.5	30.5	-1.01988
-170.5	31.5	-1.19628
-170.5	32.5	-1.6342
-170.5	33.5	-1.91789
-170.5	34.5	-2.12562
-170.5	35.5	-2.32537
-170.5	36.5	-2.53247
-170.5	37.5	-2.74495
-170.5	38.5	-2.95517
-170.5	39.5	-2.8364
-170.5	40.5	-2.59161
-170.5	41.5	-2.28962
-170.5	42.5	-2.08384
-170.5	43.5	-1.77215
-170.5	44.5	-1.54577
-170.5	45.5	-1.34545
-170.5	46.5	-0.970433
-170.5	47.5	-0.543201
-170.5	48.5	-0.029863
-170.5	49.5	0.414261
-170.5	50.5	0.842095
-170.5	51.5	0.57268
-170.5	52.5	1.89429
-170.5	53.5	2.25304
-170.5	54.5	1.72207
-170.5	55.5	1.35734
-170.5	56.5	0.532826
-170.5	57.5	-0.302943
-170.5	58.5	-0.740596
-170.5	59.5	-1.15906
-170.5	60.5	-1.63106
-170.5	61.5	-1.82129
-170.5	62.5	-1.90597
-170.5	63.5	-2.15754
-170.5	64.5	-2.47422
-170.5	65.5	-3.02176
-170.5	66.5	-2.76694
-170.5	67.5	-3.62902
-170.5	68.5	-3.99105
-170.5	69.5	-4.19959
-170.5	70.5	-4.83124
-170.5	71.5	-5.19935
-170.5	72.5	-6.03004
-170.5	73.5	-5.59376
-170.5	74.5	-4.9164
-170.5	75.5	-5.01995
-170.5	76.5	-3.34202
-170.5	77.5	-2.46163
-170.5	78.5	NaN
-170.5	79.5	NaN
-170.5	80.5	NaN
-170.5	81.5	NaN
-170.5	82.5	NaN
-170.5	83.5	NaN
-170.5	84.5	NaN
-170.5	85.5	NaN
-170.5	86.5	NaN
-170.5	87.5	NaN
-170.5	88.5	NaN
-170.5	89.5	NaN
-169.5	-89.5	NaN
-169.5	-88.5	NaN
-169.5	-87.5	NaN
-169.5	-86.5	NaN
-169.5	-85.5	NaN
-169.5	-84.5	NaN
-169.5	-83.5	NaN
-169.5	-82.5	NaN
-169.5	-81.5	NaN
-169.5	-80.5	NaN
-169.5	-79.5	NaN
-169.5	-78.5	NaN
-169.5	-77.5	-4.86774
-169.5	-76.5	-3.82991
-169.5	-75.5	-3.15764
-169.5	-74.5	-2.39049
-169.5	-73.5	-2.15243
-169.5	-72.5	-2.12476
-169.5	-71.5	-2.05705
-169.5	-70.5	-1.79291
-169.5	-69.5	-1.49301
-169.5	-68.5	-1.29272
-169.5	-67.5	-0.681941
-169.5	-66.5	-0.507301
-169.5	-65.5	-0.652645
-169.5	-64.5	-1.11708
-169.5	-63.5	-0.308041
-169.5	-62.5	1.01179
-169.5	-61.5	0.652655
-169.5	-60.5	0.309438
-169.5	-59.5	0.270448
-169.5	-58.5	0.0536795
-169.5	-57.5	0.123266
-169.5	-56.5	-0.205879
-169.5	-55.5	-0.39091
-169.5	-54.5	-0.415248
-169.5	-53.5	-0.781705
-169.5	-52.5	-1.14991
-169.5	-51.5	-1.34722
-169.5	-50.5	-1.47319
-169.5	-49.5	-1.6979
-169.5	-48.5	-1.71479
-169.5	-47.5	-1.92045
-169.5	-46.5	-1.97369
-169.5	-45.5	-1.95148
-169.5	-44.5	-1.98433
-169.5	-43.5	-1.91453
-169.5	-42.5	-1.85356
-169.5	-41.5	-1.79971
-169.5	-40.5	-1.67628
-169.5	-39.5	-1.56919
-169.5	-38.5	-1.37544
-169.5	-37.5	-1.26763
-169.5	-36.5	-1.19998
-169.5	-35.5	-1.29898
-169.5	-34.5	-1.24596
-169.5	-33.5	-1.19416
-169.5	-32.5	-1.28747
-169.5	-31.5	-1.34473
-169.5	-30.5	-1.30813
-169.5	-29.5	-1.34291
-169.5	-28.5	-1.48717
-169.5	-27.5	-1.60501
-169.5	-26.5	-1.64216
-169.5	-25.5	-1.57262
-169.5	-24.5	-1.48383
-169.5	-23.5	-1.44645
-169.5	-22.5	-1.43159
-169.5	-21.5	-1.31824
-169.5	-20.5	-1.13113
-169.5	-19.5	-1.0596
-169.5	-18.5	-0.970548
-169.5	-17.5	-0.901264
-169.5	-16.5	-0.817182
-169.5	-15.5	-0.672067
-169.5	-14.5	-0.547941
-169.5	-13.5	-0.445649
-169.5	-12.5	-0.357167
-169.5	-11.5	-0.291882
-169.5	-10.5	-0.208672
-169.5	-9.5	-0.0627098
-169.5	-8.5	0.172872
-169.5	-7.5	0.457738
-169.5	-6.5	0.702545
-169.5	-5.5	0.925764
-169.5	-4.5	1.15764
-169.5	-3.5	1.37414
-169.5	-2.5	1.596
-169.5	-1.5	1.83257
-169.5	-0.5	1.97395
-169.5	0.5	1.85836
-169.5	1.5	1.5891
-169.5	2.5	1.42249
-169.5	3.5	1.25388
-169.5	4.5	1.04141
-169.5	5.5	0.757711
-169.5	6.5	0.666477
-169.5	7.5	0.467212
-169.5	8.5	0.166624
-169.5	9.5	0.10437
-169.5	10.5	-0.0170544
-169.5	11.5	-0.13014
-169.5	12.5	-0.107965
-169.5	13.5	-0.00445056
-169.5	14.5	-0.00224987
-169.5	15.5	-0.0585456
-169.5	16.5	-0.193824
-169.5	17.5	-0.221891
-169.5	18.5	-0.273593
-169.5	19.5	-0.273322
-169.5	20.5	-0.324974
-169.5	21.5	-0.478229
-169.5	22.5	-0.608621
-169.5	23.5	-0.688
-169.5	24.5	-0.68316
-169.5	25.5	-0.801659
-169.5	26.5	-0.800667
-169.5	27.5	-0.815305
-169.5	28.5	-0.894715
-169.5	29.5	-0.930686
-169.5	30.5	-0.973752
-169.5	31.5	-1.15735
-169.5	32.5	-1.6034
-169.5	33.5	-1.82792
-169.5	34.5	-2.04694
-169.5	35.5	-2.26704
-169.5	36.5	-2.54137
-169.5	37.5	-2.63676
-169.5	38.5	-2.772
-169.5	39.5	-2.74606
-169.5	40.5	-2.53927
-169.5	41.5	-2.3207
-169.5	42.5	-2.06868
-169.5	43.5	-1.75045
-169.5	44.5	-1.58036
-169.5	45.5	-1.40469
-169.5	46.5	-1.1237
-169.5	47.5	-0.640295
-169.5	48.5	-0.236765
-169.5	49.5	0.236999
-169.5	50.5	0.570722
-169.5	51.5	0.422888
-169.5	52.5	1.13615
-169.5	53.5	2.21692
-169.5	54.5	1.68387
-169.5	55.5	1.17349
-169.5	56.5	0.406135
-169.5	57.5	-0.229602
-169.5	58.5	-0.776188
-169.5	59.5	-0.89747
-169.5	60.5	-1.18427
-169.5	61.5	-1.28984
-169.5	62.5	-0.00906518
-169.5	63.5	-2.08177
-169.5	64.5	-3.20908
-169.5	65.5	-3.29808
-169.5	66.5	-3.76912
-169.5	67.5	-4.1237
-169.5	68.5	-4.19161
-169.5	69.5	-4.21627
-169.5	70.5	-4.79286
-169.5	71.5	-5.0932
-169.5	72.5	-6.13407
-169.5	73.5	-5.71538
-169.5	74.5	-4.74449
-169.5	75.5	-4.50795
-169.5	76.5	-3.41162
-169.5	77.5	-2.11608
-169.5	78.5	NaN
-169.5	79.5	NaN
-169.5	80.5	NaN
-169.5	81.5	NaN
-169.5	82.5	NaN
-169.5	83.5	NaN
-169.5	84.5	NaN
-169.5	85.5	NaN
-169.5	86.5	NaN
-169.5	87.5	NaN
-169.5	88.5	NaN
-169.5	89.5	NaN
-168.5	-89.5	NaN
-168.5	-88.5	NaN
-168.5	-87.5	NaN
-168.5	-86.5	NaN
-168.5	-85.5	NaN
-168.5	-84.5	NaN
-168.5	-83.5	NaN
-168.5	-82.5	NaN
-168.5	-81.5	NaN
-168.5	-80.5	NaN
-168.5	-79.5	NaN
-168.5	-78.5	NaN
-168.5	-77.5	-4.91034
-168.5	-76.5	-3.6437
-168.5	-75.5	-3.03959
-168.5	-74.5	-2.28309
-168.5	-73.5	-2.43738
-168.5	-72.5	-2.57233
-168.5	-71.5	-2.47817
[truncated: 62,801 more rows]

## Sheet: Annual global carbon sink
Annual global carbon sink(PgC/year)
	2001	2002	2003	2004	2005	2006	2007	2008	2009	2010	2011	2012	2013	2014	2015	2016	2017	2018	2019	2020
Landschutzer et al	0.96	1.32	1.59	1.58	1.68	1.81	1.8	1.88	2.15	2.03	2.15	2.28	2.17	2.26	2.46	2.53	2.46	2.57	2.59	2.55
Rodenbeck et al.	0.88	1.84	2.13	2.07	1.76	1.82	1.57	1.67	2.17	2.05	2.09	2.05	2.11	2.38	2.01	2.48	2.38	2.55	2.51	2.59
CMEMS	1.35	1.55	1.61	1.59	1.66	1.77	1.75	1.74	1.93	1.95	1.89	1.93	2.03	2.14	2.37	2.47	2.45	2.52	2.76	2.88
Gracer et al.	1.51	1.81	1.8	1.8	1.88	1.96	1.94	1.88	2.23	2.17	2.19	2.26	2.32	2.42	2.46	2.57	2.55	2.69	2.78	2.65
Iida et al.	1.79	1.98	2.21	2.15	2.19	2.3	2.21	2.13	2.25	2.23	2.17	2.23	2.38	2.46	2.67	2.92	2.82	2.86	3.05	3.25
Zeng et al.	1.2	1.32	1.42	1.45	1.57	1.66	1.76	1.79	1.83	1.97	2.01	2.06	2.28	2.3	2.48	2.78	2.92	3.08	3.21	3.42
CSIR	1.25	1.58	1.68	1.69	1.78	1.89	1.9	1.9	2.17	2.18	2.19	2.21	2.29	2.42	2.46	2.72	2.68	2.83	3.06	3.02
Watson et al.	1.48	1.79	1.9	1.95	2.05	2.26	2.28	2.38	2.63	2.54	2.6	2.78	2.86	2.89	2.94	3.1	3.22	3.29	3.19	2.89
GCP Average	1.27	1.63	1.78	1.76	1.79	1.89	1.85	1.86	2.11	2.08	2.1	2.15	2.22	2.34	2.41	2.64	2.61	2.73	2.85	2.91
FNN-LID	1.07	1.53	1.75	1.73	1.88	1.96	1.91	1.87	2.05	2.04	2.08	2.09	2.13	2.26	2.43	2.51	2.5	2.58	2.85	2.96

## Sheet: Diurnal pCO2 difference
Diurnal pCO2 difference(uatm)
-179.5	-89.5	-999
-179.5	-88.5	-999
-179.5	-87.5	-999
-179.5	-86.5	-999
-179.5	-85.5	-999
-179.5	-84.5	-999
-179.5	-83.5	-999
-179.5	-82.5	-999
-179.5	-81.5	-999
-179.5	-80.5	-999
-179.5	-79.5	-999
-179.5	-78.5	-999
-179.5	-77.5	-999
-179.5	-76.5	-999
-179.5	-75.5	-999
-179.5	-74.5	-999
-179.5	-73.5	-999
-179.5	-72.5	-999
-179.5	-71.5	-999
-179.5	-70.5	-999
-179.5	-69.5	-999
-179.5	-68.5	-999
-179.5	-67.5	-999
-179.5	-66.5	-999
-179.5	-65.5	-999
-179.5	-64.5	-999
-179.5	-63.5	-999
-179.5	-62.5	-999
-179.5	-61.5	-999
-179.5	-60.5	-999
-179.5	-59.5	-999
-179.5	-58.5	-999
-179.5	-57.5	-999
-179.5	-56.5	-999
-179.5	-55.5	-999
-179.5	-54.5	-999
-179.5	-53.5	-999
-179.5	-52.5	-999
-179.5	-51.5	-0.928034
-179.5	-50.5	-0.464714
-179.5	-49.5	0.983685
-179.5	-48.5	-0.929002
-179.5	-47.5	-0.682593
-179.5	-46.5	0.0613251
-179.5	-45.5	-0.0370677
-179.5	-44.5	-0.336916
-179.5	-43.5	0.211331
-179.5	-42.5	1.09051
-179.5	-41.5	1.94847
-179.5	-40.5	0.827703
-179.5	-39.5	1.2482
-179.5	-38.5	1.26652
-179.5	-37.5	1.29531
-179.5	-36.5	1.00472
-179.5	-35.5	1.44312
-179.5	-34.5	1.34863
-179.5	-33.5	1.65176
-179.5	-32.5	1.12105
-179.5	-31.5	0.914441
-179.5	-30.5	0.166329
-179.5	-29.5	1.20921
-179.5	-28.5	1.65069
-179.5	-27.5	1.04671
-179.5	-26.5	0.375544
-179.5	-25.5	0.626228
-179.5	-24.5	0.779418
-179.5	-23.5	0.706772
-179.5	-22.5	1.93033
-179.5	-21.5	0.606571
-179.5	-20.5	1.91285
-179.5	-19.5	1.10687
-179.5	-18.5	-1.32727
-179.5	-17.5	-1.75798
-179.5	-16.5	-0.619209
-179.5	-15.5	0.809635
-179.5	-14.5	-0.226838
-179.5	-13.5	-0.979139
-179.5	-12.5	-1.84052
-179.5	-11.5	-2.98645
-179.5	-10.5	-3.26322
-179.5	-9.5	-1.72682
-179.5	-8.5	0.539544
-179.5	-7.5	-1.02276
-179.5	-6.5	-2.20165
-179.5	-5.5	-2.07391
-179.5	-4.5	-3.22644
-179.5	-3.5	-8.13464
-179.5	-2.5	-1.67306
-179.5	-1.5	7.70696
-179.5	-0.5	-1.43013
-179.5	0.5	-2.66242
-179.5	1.5	-3.17785
-179.5	2.5	-3.44182
-179.5	3.5	-4.3083
-179.5	4.5	-1.75934
-179.5	5.5	-1.67401
-179.5	6.5	-1.62315
-179.5	7.5	-2.71582
-179.5	8.5	-2.30252
-179.5	9.5	-2.50153
-179.5	10.5	-2.81645
-179.5	11.5	-1.64806
-179.5	12.5	1.5052
-179.5	13.5	-1.10727
-179.5	14.5	-0.014716
-179.5	15.5	0.52474
-179.5	16.5	0.486607
-179.5	17.5	-0.0628185
-179.5	18.5	0.51271
-179.5	19.5	1.7816
-179.5	20.5	1.71323
-179.5	21.5	1.8237
-179.5	22.5	2.74374
-179.5	23.5	1.73398
-179.5	24.5	2.20148
-179.5	25.5	2.20708
-179.5	26.5	3.06421
-179.5	27.5	3.6496
-179.5	28.5	3.19559
-179.5	29.5	3.60817
-179.5	30.5	3.66126
-179.5	31.5	2.89663
-179.5	32.5	3.76841
-179.5	33.5	2.6555
-179.5	34.5	2.10657
-179.5	35.5	2.93253
-179.5	36.5	2.27284
-179.5	37.5	3.87516
-179.5	38.5	5.06715
-179.5	39.5	3.32693
-179.5	40.5	3.63016
-179.5	41.5	0.961922
-179.5	42.5	3.85383
-179.5	43.5	1.22239
-179.5	44.5	-0.368542
-179.5	45.5	2.83002
-179.5	46.5	1.77233
-179.5	47.5	-2.55212
-179.5	48.5	-0.648238
-179.5	49.5	0.994252
-179.5	50.5	-2.98296
-179.5	51.5	0.316929
-179.5	52.5	-4.37615
-179.5	53.5	-999
-179.5	54.5	-999
-179.5	55.5	-999
-179.5	56.5	-999
-179.5	57.5	-999
-179.5	58.5	-999
-179.5	59.5	-999
-179.5	60.5	-999
-179.5	61.5	-999
-179.5	62.5	-999
-179.5	63.5	-999
-179.5	64.5	-999
-179.5	65.5	-999
-179.5	66.5	-999
-179.5	67.5	-999
-179.5	68.5	-999
-179.5	69.5	-999
-179.5	70.5	-999
-179.5	71.5	-999
-179.5	72.5	-999
-179.5	73.5	-999
-179.5	74.5	-999
-179.5	75.5	-999
-179.5	76.5	-999
-179.5	77.5	-999
-179.5	78.5	-999
-179.5	79.5	-999
-179.5	80.5	-999
-179.5	81.5	-999
-179.5	82.5	-999
-179.5	83.5	-999
-179.5	84.5	-999
-179.5	85.5	-999
-179.5	86.5	-999
-179.5	87.5	-999
-179.5	88.5	-999
-179.5	89.5	-999
-178.5	-89.5	-999
-178.5	-88.5	-999
-178.5	-87.5	-999
-178.5	-86.5	-999
-178.5	-85.5	-999
-178.5	-84.5	-999
-178.5	-83.5	-999
-178.5	-82.5	-999
-178.5	-81.5	-999
-178.5	-80.5	-999
-178.5	-79.5	-999
-178.5	-78.5	-999
-178.5	-77.5	-999
-178.5	-76.5	-999
-178.5	-75.5	-999
-178.5	-74.5	-999
-178.5	-73.5	-999
-178.5	-72.5	-999
-178.5	-71.5	-999
-178.5	-70.5	-999
-178.5	-69.5	-999
-178.5	-68.5	-999
-178.5	-67.5	-999
-178.5	-66.5	-999
-178.5	-65.5	-999
-178.5	-64.5	-999
-178.5	-63.5	-999
-178.5	-62.5	-999
-178.5	-61.5	-999
-178.5	-60.5	-999
-178.5	-59.5	-999
-178.5	-58.5	-999
-178.5	-57.5	-999
-178.5	-56.5	-999
-178.5	-55.5	-999
-178.5	-54.5	-999
-178.5	-53.5	-999
-178.5	-52.5	-999
-178.5	-51.5	0.333452
-178.5	-50.5	-0.366422
-178.5	-49.5	0.311447
-178.5	-48.5	-0.401871
-178.5	-47.5	-0.135834
-178.5	-46.5	0.392641
-178.5	-45.5	-0.448186
-178.5	-44.5	0.3481
-178.5	-43.5	0.676635
-178.5	-42.5	0.598949
-178.5	-41.5	0.809524
-178.5	-40.5	1.29863
-178.5	-39.5	1.5229
-178.5	-38.5	1.74077
-178.5	-37.5	1.46444
-178.5	-36.5	2.03542
-178.5	-35.5	1.9108
-178.5	-34.5	1.36828
-178.5	-33.5	1.33352
-178.5	-32.5	2.15139
-178.5	-31.5	1.80618
-178.5	-30.5	0.592103
-178.5	-29.5	1.25598
-178.5	-28.5	0.762562
-178.5	-27.5	0.937722
-178.5	-26.5	1.15328
-178.5	-25.5	1.11499
-178.5	-24.5	0.973021
-178.5	-23.5	0.580864
-178.5	-22.5	0.425186
-178.5	-21.5	0.942083
-178.5	-20.5	0.506041
-178.5	-19.5	0.471276
-178.5	-18.5	2.73673
-178.5	-17.5	1.02168
-178.5	-16.5	-1.14627
-178.5	-15.5	0.0268326
-178.5	-14.5	-0.15226
-178.5	-13.5	-1.63803
-178.5	-12.5	-2.50632
-178.5	-11.5	-2.48546
-178.5	-10.5	-2.71816
-178.5	-9.5	-3.11619
-178.5	-8.5	-2.84167
-178.5	-7.5	-1.99431
-178.5	-6.5	-2.35001
-178.5	-5.5	-1.05317
-178.5	-4.5	-0.958634
-178.5	-3.5	-2.41085
-178.5	-2.5	-2.34103
-178.5	-1.5	-2.28176
-178.5	-0.5	-2.1848
-178.5	0.5	-1.91044
-178.5	1.5	-3.65856
-178.5	2.5	-3.81687
-178.5	3.5	-3.26491
-178.5	4.5	-3.04392
-178.5	5.5	-3.74598
-178.5	6.5	-3.80535
-178.5	7.5	-3.02103
-178.5	8.5	-1.31555
-178.5	9.5	-2.02274
-178.5	10.5	-1.29999
-178.5	11.5	-1.70997
-178.5	12.5	-0.208111
-178.5	13.5	-0.80062
-178.5	14.5	-0.610149
-178.5	15.5	-0.00443363
-178.5	16.5	-0.536196
-178.5	17.5	-0.695216
-178.5	18.5	0.421406
-178.5	19.5	0.572871
-178.5	20.5	1.07029
-178.5	21.5	1.65901
-178.5	22.5	2.06064
-178.5	23.5	1.84208
-178.5	24.5	2.27064
-178.5	25.5	2.1851
-178.5	26.5	3.38331
-178.5	27.5	2.34664
-178.5	28.5	3.75575
-178.5	29.5	3.85473
-178.5	30.5	3.99217
-178.5	31.5	3.33907
-178.5	32.5	1.95209
-178.5	33.5	2.94747
-178.5	34.5	2.20341
-178.5	35.5	2.20969
-178.5	36.5	2.24994
-178.5	37.5	2.52221
-178.5	38.5	3.70337
-178.5	39.5	1.94229
-178.5	40.5	1.06511
-178.5	41.5	3.06597
-178.5	42.5	1.44179
-178.5	43.5	-0.377982
-178.5	44.5	2.64475
-178.5	45.5	1.18312
-178.5	46.5	-2.01362
-178.5	47.5	-1.63237
-178.5	48.5	-1.5696
-178.5	49.5	2.39562
-178.5	50.5	1.08469
-178.5	51.5	-1.0653
-178.5	52.5	3.61614
-178.5	53.5	-999
-178.5	54.5	-999
-178.5	55.5	-999
-178.5	56.5	-999
-178.5	57.5	-999
-178.5	58.5	-999
-178.5	59.5	-999
-178.5	60.5	-999
-178.5	61.5	-999
-178.5	62.5	-999
-178.5	63.5	-999
-178.5	64.5	-999
-178.5	65.5	-999
-178.5	66.5	-999
-178.5	67.5	-999
-178.5	68.5	-999
-178.5	69.5	-999
-178.5	70.5	-999
-178.5	71.5	-999
-178.5	72.5	-999
-178.5	73.5	-999
-178.5	74.5	-999
-178.5	75.5	-999
-178.5	76.5	-999
-178.5	77.5	-999
-178.5	78.5	-999
-178.5	79.5	-999
-178.5	80.5	-999
-178.5	81.5	-999
-178.5	82.5	-999
-178.5	83.5	-999
-178.5	84.5	-999
-178.5	85.5	-999
-178.5	86.5	-999
-178.5	87.5	-999
-178.5	88.5	-999
-178.5	89.5	-999
-177.5	-89.5	-999
-177.5	-88.5	-999
-177.5	-87.5	-999
-177.5	-86.5	-999
-177.5	-85.5	-999
-177.5	-84.5	-999
-177.5	-83.5	-999
-177.5	-82.5	-999
-177.5	-81.5	-999
-177.5	-80.5	-999
-177.5	-79.5	-999
-177.5	-78.5	-999
-177.5	-77.5	-999
-177.5	-76.5	-999
-177.5	-75.5	-999
-177.5	-74.5	-999
-177.5	-73.5	-999
-177.5	-72.5	-999
-177.5	-71.5	-999
-177.5	-70.5	-999
-177.5	-69.5	-999
-177.5	-68.5	-999
-177.5	-67.5	-999
-177.5	-66.5	-999
-177.5	-65.5	-999
-177.5	-64.5	-999
-177.5	-63.5	-999
-177.5	-62.5	-999
-177.5	-61.5	-999
-177.5	-60.5	-999
-177.5	-59.5	-999
-177.5	-58.5	-999
-177.5	-57.5	-999
-177.5	-56.5	-999
-177.5	-55.5	-999
-177.5	-54.5	-999
-177.5	-53.5	-999
-177.5	-52.5	-999
-177.5	-51.5	0.120149
-177.5	-50.5	0.0152396
-177.5	-49.5	-0.163878
-177.5	-48.5	-0.436706
-177.5	-47.5	-0.0464987
-177.5	-46.5	0.296855
-177.5	-45.5	-0.469702
-177.5	-44.5	0.345401
-177.5	-43.5	0.834615
-177.5	-42.5	0.713286
-177.5	-41.5	1.64305
-177.5	-40.5	0.89584
-177.5	-39.5	1.60631
-177.5	-38.5	1.63049
-177.5	-37.5	1.14932
-177.5	-36.5	1.70222
-177.5	-35.5	1.75613
-177.5	-34.5	1.35086
-177.5	-33.5	1.43925
-177.5	-32.5	1.64269
-177.5	-31.5	1.48611
-177.5	-30.5	0.579284
-177.5	-29.5	1.09087
-177.5	-28.5	0.697251
-177.5	-27.5	0.886837
-177.5	-26.5	1.33292
-177.5	-25.5	0.753821
-177.5	-24.5	0.756035
-177.5	-23.5	0.632489
-177.5	-22.5	0.468019
-177.5	-21.5	0.706973
-177.5	-20.5	0.217447
-177.5	-19.5	0.556186
-177.5	-18.5	3.0826
-177.5	-17.5	1.04871
-177.5	-16.5	-1.5431
-177.5	-15.5	0.050868
-177.5	-14.5	-0.0564033
-177.5	-13.5	-1.72015
-177.5	-12.5	-2.96782
-177.5	-11.5	-2.8546
-177.5	-10.5	-2.67296
-177.5	-9.5	-3.19323
-177.5	-8.5	-3.16071
-177.5	-7.5	-2.29315
-177.5	-6.5	-2.16487
-177.5	-5.5	-0.726269
-177.5	-4.5	-0.449674
-177.5	-3.5	-1.61423
-177.5	-2.5	-1.88473
-177.5	-1.5	-2.09835
-177.5	-0.5	-2.20721
-177.5	0.5	-1.73268
-177.5	1.5	-3.73837
-177.5	2.5	-3.44074
-177.5	3.5	-3.43095
-177.5	4.5	-3.1204
-177.5	5.5	-3.60349
-177.5	6.5	-3.90976
-177.5	7.5	-2.76404
-177.5	8.5	-1.04709
-177.5	9.5	-1.90877
-177.5	10.5	-1.34194
-177.5	11.5	-1.46075
-177.5	12.5	-0.246526
-177.5	13.5	-0.674543
-177.5	14.5	-0.616341
-177.5	15.5	-0.194639
-177.5	16.5	-0.80238
-177.5	17.5	-0.65727
-177.5	18.5	0.310567
-177.5	19.5	0.734872
-177.5	20.5	1.35547
-177.5	21.5	1.74459
-177.5	22.5	2.0462
-177.5	23.5	1.69667
-177.5	24.5	1.99473
-177.5	25.5	1.57005
-177.5	26.5	2.69163
-177.5	27.5	2.35977
-177.5	28.5	3.36994
-177.5	29.5	3.38802
-177.5	30.5	4.30008
-177.5	31.5	3.72468
-177.5	32.5	2.8324
-177.5	33.5	2.72636
-177.5	34.5	2.25231
-177.5	35.5	2.09058
-177.5	36.5	2.14409
-177.5	37.5	3.4168
-177.5	38.5	3.50428
-177.5	39.5	2.63574
-177.5	40.5	1.58057
-177.5	41.5	2.25345
-177.5	42.5	1.87663
-177.5	43.5	-0.0388841
-177.5	44.5	2.45741
-177.5	45.5	1.10426
-177.5	46.5	-1.97499
-177.5	47.5	-2.17309
-177.5	48.5	-1.52528
-177.5	49.5	1.93927
-177.5	50.5	0.745968
-177.5	51.5	-2.95548
-177.5	52.5	1.95805
-177.5	53.5	-999
-177.5	54.5	-999
-177.5	55.5	-999
-177.5	56.5	-999
-177.5	57.5	-999
-177.5	58.5	-999
-177.5	59.5	-999
-177.5	60.5	-999
-177.5	61.5	-999
-177.5	62.5	-999
-177.5	63.5	-999
-177.5	64.5	-999
-177.5	65.5	-999
-177.5	66.5	-999
-177.5	67.5	-999
-177.5	68.5	-999
-177.5	69.5	-999
-177.5	70.5	-999
-177.5	71.5	-999
-177.5	72.5	-999
-177.5	73.5	-999
-177.5	74.5	-999
-177.5	75.5	-999
-177.5	76.5	-999
-177.5	77.5	-999
-177.5	78.5	-999
-177.5	79.5	-999
-177.5	80.5	-999
-177.5	81.5	-999
-177.5	82.5	-999
-177.5	83.5	-999
-177.5	84.5	-999
-177.5	85.5	-999
-177.5	86.5	-999
-177.5	87.5	-999
-177.5	88.5	-999
-177.5	89.5	-999
-176.5	-89.5	-999
-176.5	-88.5	-999
-176.5	-87.5	-999
-176.5	-86.5	-999
-176.5	-85.5	-999
-176.5	-84.5	-999
-176.5	-83.5	-999
-176.5	-82.5	-999
-176.5	-81.5	-999
-176.5	-80.5	-999
-176.5	-79.5	-999
-176.5	-78.5	-999
-176.5	-77.5	-999
-176.5	-76.5	-999
-176.5	-75.5	-999
-176.5	-74.5	-999
-176.5	-73.5	-999
-176.5	-72.5	-999
-176.5	-71.5	-999
-176.5	-70.5	-999
-176.5	-69.5	-999
-176.5	-68.5	-999
-176.5	-67.5	-999
-176.5	-66.5	-999
-176.5	-65.5	-999
-176.5	-64.5	-999
-176.5	-63.5	-999
-176.5	-62.5	-999
-176.5	-61.5	-999
-176.5	-60.5	-999
-176.5	-59.5	-999
-176.5	-58.5	-999
-176.5	-57.5	-999
-176.5	-56.5	-999
-176.5	-55.5	-999
-176.5	-54.5	-999
-176.5	-53.5	-999
-176.5	-52.5	-999
-176.5	-51.5	1.37412
-176.5	-50.5	1.47116
-176.5	-49.5	0.795825
-176.5	-48.5	0.262331
-176.5	-47.5	0.0821265
-176.5	-46.5	0.680191
-176.5	-45.5	0.844238
-176.5	-44.5	-0.446045
-176.5	-43.5	-0.61267
-176.5	-42.5	0.676788
-176.5	-41.5	0.820014
-176.5	-40.5	1.60143
-176.5	-39.5	0.855745
-176.5	-38.5	0.913352
-176.5	-37.5	1.26734
-176.5	-36.5	1.36979
-176.5	-35.5	1.29816
-176.5	-34.5	0.940495
-176.5	-33.5	0.898786
-176.5	-32.5	0.862871
-176.5	-31.5	0.951546
-176.5	-30.5	0.486768
-176.5	-29.5	0.75128
-176.5	-28.5	0.366179
-176.5	-27.5	1.52344
-176.5	-26.5	1.37229
-176.5	-25.5	0.619287
-176.5	-24.5	0.800583
-176.5	-23.5	0.578694
-176.5	-22.5	1.30481
-176.5	-21.5	0.418266
-176.5	-20.5	0.766034
-176.5	-19.5	0.907549
-176.5	-18.5	0.357325
-176.5	-17.5	-0.512266
-176.5	-16.5	0.358737
-176.5	-15.5	-0.531575
-176.5	-14.5	-0.73903
-176.5	-13.5	-2.39838
-176.5	-12.5	-1.02859
-176.5	-11.5	-2.93001
-176.5	-10.5	-2.19857
-176.5	-9.5	-3.49543
-176.5	-8.5	-4.10157
-176.5	-7.5	-2.3452
-176.5	-6.5	-1.881
-176.5	-5.5	-0.660667
-176.5	-4.5	-1.58931
-176.5	-3.5	-0.964955
-176.5	-2.5	-2.08736
-176.5	-1.5	-1.79197
-176.5	-0.5	-2.60233
-176.5	0.5	-3.63307
-176.5	1.5	-3.60104
-176.5	2.5	-2.74744
-176.5	3.5	-4.36108
-176.5	4.5	-3.62986
-176.5	5.5	-4.19688
-176.5	6.5	-4.09471
-176.5	7.5	-2.70731
-176.5	8.5	-2.40545
-176.5	9.5	-1.35427
-176.5	10.5	0.137081
-176.5	11.5	-0.987969
-176.5	12.5	0.0437121
-176.5	13.5	0.886639
-176.5	14.5	-0.560191
-176.5	15.5	-0.189804
-176.5	16.5	-1.0645
-176.5	17.5	0.617411
-176.5	18.5	-0.0981632
-176.5	19.5	0.281476
-176.5	20.5	0.87432
-176.5	21.5	1.33103
-176.5	22.5	1.45406
-176.5	23.5	2.52275
-176.5	24.5	2.81718
-176.5	25.5	1.76024
-176.5	26.5	1.51682
-176.5	27.5	2.22962
-176.5	28.5	2.93687
-176.5	29.5	3.16746
-176.5	30.5	3.13044
-176.5	31.5	3.52817
-176.5	32.5	3.53004
-176.5	33.5	2.31622
-176.5	34.5	1.89932
-176.5	35.5	1.5298
-176.5	36.5	1.56799
-176.5	37.5	2.56702
-176.5	38.5	2.7435
-176.5	39.5	1.58635
-176.5	40.5	1.93205
-176.5	41.5	1.44961
-176.5	42.5	0.935021
-176.5	43.5	0.533647
-176.5	44.5	-0.68926
-176.5	45.5	-1.95116
-176.5	46.5	0.285823
-176.5	47.5	-0.724662
-176.5	48.5	-1.52987
-176.5	49.5	-1.53136
-176.5	50.5	-1.65442
-176.5	51.5	-2.68499
-176.5	52.5	2.47866
-176.5	53.5	-999
-176.5	54.5	-999
-176.5	55.5	-999
-176.5	56.5	-999
-176.5	57.5	-999
-176.5	58.5	-999
-176.5	59.5	-999
-176.5	60.5	-999
-176.5	61.5	-999
-176.5	62.5	-999
-176.5	63.5	-999
-176.5	64.5	-999
-176.5	65.5	-999
-176.5	66.5	-999
-176.5	67.5	-999
-176.5	68.5	-999
-176.5	69.5	-999
-176.5	70.5	-999
-176.5	71.5	-999
-176.5	72.5	-999
-176.5	73.5	-999
-176.5	74.5	-999
-176.5	75.5	-999
-176.5	76.5	-999
-176.5	77.5	-999
-176.5	78.5	-999
-176.5	79.5	-999
-176.5	80.5	-999
-176.5	81.5	-999
-176.5	82.5	-999
-176.5	83.5	-999
-176.5	84.5	-999
-176.5	85.5	-999
-176.5	86.5	-999
-176.5	87.5	-999
-176.5	88.5	-999
-176.5	89.5	-999
-175.5	-89.5	-999
-175.5	-88.5	-999
-175.5	-87.5	-999
-175.5	-86.5	-999
-175.5	-85.5	-999
-175.5	-84.5	-999
-175.5	-83.5	-999
-175.5	-82.5	-999
-175.5	-81.5	-999
-175.5	-80.5	-999
-175.5	-79.5	-999
-175.5	-78.5	-999
-175.5	-77.5	-999
-175.5	-76.5	-999
-175.5	-75.5	-999
-175.5	-74.5	-999
-175.5	-73.5	-999
-175.5	-72.5	-999
-175.5	-71.5	-999
-175.5	-70.5	-999
-175.5	-69.5	-999
-175.5	-68.5	-999
-175.5	-67.5	-999
-175.5	-66.5	-999
-175.5	-65.5	-999
-175.5	-64.5	-999
-175.5	-63.5	-999
-175.5	-62.5	-999
-175.5	-61.5	-999
-175.5	-60.5	-999
-175.5	-59.5	-999
-175.5	-58.5	-999
-175.5	-57.5	-999
-175.5	-56.5	-999
-175.5	-55.5	-999
-175.5	-54.5	-999
-175.5	-53.5	-999
-175.5	-52.5	-999
-175.5	-51.5	0.972494
-175.5	-50.5	0.683119
-175.5	-49.5	1.18298
-175.5	-48.5	0.0787934
-175.5	-47.5	-0.208286
-175.5	-46.5	0.395124
-175.5	-45.5	0.295952
-175.5	-44.5	0.21931
-175.5	-43.5	-1.77193
-175.5	-42.5	-0.063964
-175.5	-41.5	0.698044
-175.5	-40.5	1.29812
-175.5	-39.5	0.425909
-175.5	-38.5	1.15657
-175.5	-37.5	1.1667
-175.5	-36.5	1.46319
-175.5	-35.5	1.35502
-175.5	-34.5	0.93598
-175.5	-33.5	0.739324
-175.5	-32.5	0.947884
-175.5	-31.5	0.795878
-175.5	-30.5	0.411741
-175.5	-29.5	0.683435
-175.5	-28.5	0.0964429
-175.5	-27.5	1.21289
-175.5	-26.5	0.94407
-175.5	-25.5	0.252675
-175.5	-24.5	0.573341
-175.5	-23.5	-0.00404332
-175.5	-22.5	0.910015
-175.5	-21.5	0.95497
-175.5	-20.5	0.939422
-175.5	-19.5	1.02268
-175.5	-18.5	0.495318
-175.5	-17.5	-0.652792
-175.5	-16.5	0.352073
-175.5	-15.5	-0.706283
-175.5	-14.5	-1.12801
-175.5	-13.5	-2.9453
-175.5	-12.5	-1.24635
-175.5	-11.5	-3.07266
-175.5	-10.5	-2.54235
-175.5	-9.5	-3.17106
-175.5	-8.5	-3.31559
-175.5	-7.5	-1.86212
-175.5	-6.5	-1.65869
-175.5	-5.5	-0.762374
-175.5	-4.5	-1.55327
-175.5	-3.5	-1.40606
-175.5	-2.5	-1.98878
-175.5	-1.5	-1.98618
-175.5	-0.5	-2.41783
-175.5	0.5	-3.73711
-175.5	1.5	-3.51006
-175.5	2.5	-2.79382
-175.5	3.5	-4.22571
-175.5	4.5	-3.95451
-175.5	5.5	-3.86558
-175.5	6.5	-4.32508
-175.5	7.5	-3.19402
-175.5	8.5	-2.24239
-175.5	9.5	-1.41663
-175.5	10.5	-0.0972028
-175.5	11.5	-0.835785
-175.5	12.5	-0.0285076
-175.5	13.5	0.882295
-175.5	14.5	-0.797322
-175.5	15.5	-0.251512
-175.5	16.5	-0.946393
-175.5	17.5	0.485963
-175.5	18.5	-0.434347
-175.5	19.5	-0.343392
-175.5	20.5	0.574596
-175.5	21.5	1.03476
-175.5	22.5	1.52711
-175.5	23.5	2.17419
-175.5	24.5	2.60373
-175.5	25.5	1.91382
-175.5	26.5	1.72877
-175.5	27.5	1.96739
-175.5	28.5	2.25635
-175.5	29.5	3.28055
-175.5	30.5	3.16538
-175.5	31.5	3.34156
-175.5	32.5	3.05228
-175.5	33.5	2.29213
-175.5	34.5	1.80887
-175.5	35.5	1.49338
-175.5	36.5	0.826132
-175.5	37.5	2.34651
-175.5	38.5	3.44035
-175.5	39.5	2.16977
-175.5	40.5	1.2971
-175.5	41.5	1.62912
-175.5	42.5	0.617704
-175.5	43.5	0.0893181
-175.5	44.5	-1.4328
-175.5	45.5	-1.45657
-175.5	46.5	-0.0701504
-175.5	47.5	-1.04998
-175.5	48.5	-0.639907
-175.5	49.5	-2.48507
-175.5	50.5	-1.11513
-175.5	51.5	-3.01956
-175.5	52.5	1.07564
-175.5	53.5	-999
-175.5	54.5	-999
-175.5	55.5	-999
-175.5	56.5	-999
-175.5	57.5	-999
-175.5	58.5	-999
-175.5	59.5	-999
-175.5	60.5	-999
-175.5	61.5	-999
-175.5	62.5	-999
-175.5	63.5	-999
-175.5	64.5	-999
-175.5	65.5	-999
-175.5	66.5	-999
-175.5	67.5	-999
-175.5	68.5	-999
-175.5	69.5	-999
-175.5	70.5	-999
-175.5	71.5	-999
-175.5	72.5	-999
-175.5	73.5	-999
-175.5	74.5	-999
-175.5	75.5	-999
-175.5	76.5	-999
-175.5	77.5	-999
-175.5	78.5	-999
-175.5	79.5	-999
-175.5	80.5	-999
-175.5	81.5	-999
-175.5	82.5	-999
-175.5	83.5	-999
-175.5	84.5	-999
-175.5	85.5	-999
-175.5	86.5	-999
-175.5	87.5	-999
-175.5	88.5	-999
-175.5	89.5	-999
-174.5	-89.5	-999
-174.5	-88.5	-999
-174.5	-87.5	-999
-174.5	-86.5	-999
-174.5	-85.5	-999
-174.5	-84.5	-999
-174.5	-83.5	-999
-174.5	-82.5	-999
-174.5	-81.5	-999
-174.5	-80.5	-999
-174.5	-79.5	-999
-174.5	-78.5	-999
-174.5	-77.5	-999
-174.5	-76.5	-999
-174.5	-75.5	-999
-174.5	-74.5	-999
-174.5	-73.5	-999
-174.5	-72.5	-999
-174.5	-71.5	-999
-174.5	-70.5	-999
-174.5	-69.5	-999
-174.5	-68.5	-999
-174.5	-67.5	-999
-174.5	-66.5	-999
-174.5	-65.5	-999
-174.5	-64.5	-999
-174.5	-63.5	-999
-174.5	-62.5	-999
-174.5	-61.5	-999
-174.5	-60.5	-999
-174.5	-59.5	-999
-174.5	-58.5	-999
-174.5	-57.5	-999
-174.5	-56.5	-999
-174.5	-55.5	-999
-174.5	-54.5	-999
-174.5	-53.5	-999
-174.5	-52.5	-999
-174.5	-51.5	-999
-174.5	-50.5	0.858706
-174.5	-49.5	1.11631
-174.5	-48.5	-0.0141914
-174.5	-47.5	0.755556
-174.5	-46.5	0.00501963
-174.5	-45.5	-0.107918
-174.5	-44.5	-0.378466
-174.5	-43.5	0.362496
-174.5	-42.5	0.343119
-174.5	-41.5	0.508912
-174.5	-40.5	2.34449
-174.5	-39.5	1.87284
-174.5	-38.5	0.967355
-174.5	-37.5	0.763314
-174.5	-36.5	1.52159
-174.5	-35.5	1.33956
-174.5	-34.5	1.76517
-174.5	-33.5	1.00866
-174.5	-32.5	0.981378
-174.5	-31.5	0.863825
-174.5	-30.5	0.378945
-174.5	-29.5	0.415342
-174.5	-28.5	0.952268
-174.5	-27.5	0.390141
-174.5	-26.5	0.678348
-174.5	-25.5	0.108812
-174.5	-24.5	0.231526
-174.5	-23.5	1.16153
-174.5	-22.5	1.0204
-174.5	-21.5	1.20755
-174.5	-20.5	0.982094
-174.5	-19.5	-0.301224
-174.5	-18.5	-0.263907
-174.5	-17.5	-0.192813
-174.5	-16.5	-0.349584
-174.5	-15.5	-0.718926
-174.5	-14.5	-3.00701
-174.5	-13.5	-3.11648
-174.5	-12.5	-2.68873
-174.5	-11.5	-3.5062
-174.5	-10.5	-3.71651
-174.5	-9.5	-2.12123
-174.5	-8.5	-1.18929
-174.5	-7.5	-1.71317
-174.5	-6.5	-2.66236
-174.5	-5.5	-2.52802
-174.5	-4.5	-1.36813
-174.5	-3.5	-2.03445
-174.5	-2.5	-3.14711
-174.5	-1.5	-2.63766
-174.5	-0.5	-2.11385
-174.5	0.5	-1.5931
-174.5	1.5	-2.73118
-174.5	2.5	-3.44225
-174.5	3.5	-3.88516
-174.5	4.5	-3.9063
-174.5	5.5	-3.42381
-174.5	6.5	-2.83358
-174.5	7.5	-2.43371
-174.5	8.5	-2.16328
-174.5	9.5	-2.58594
-174.5	10.5	-1.41506
-174.5	11.5	0.223138
-174.5	12.5	-0.560367
-174.5	13.5	-1.0595
-174.5	14.5	-0.486815
-174.5	15.5	-0.595451
-174.5	16.5	-0.362284
-174.5	17.5	-0.354348
-174.5	18.5	-0.752822
-174.5	19.5	0.425156
-174.5	20.5	0.260135
-174.5	21.5	0.996845
-174.5	22.5	1.83879
-174.5	23.5	1.146
-174.5	24.5	1.61008
-174.5	25.5	1.87685
-174.5	26.5	2.23282
-174.5	27.5	2.63963
-174.5	28.5	2.21057
-174.5	29.5	2.51629
-174.5	30.5	3.30483
-174.5	31.5	2.42597
-174.5	32.5	1.80368
-174.5	33.5	2.43427
-174.5	34.5	2.55869
-174.5	35.5	2.53518
-174.5	36.5	2.82633
-174.5	37.5	1.76231
-174.5	38.5	1.5225
-174.5	39.5	2.9578
-174.5	40.5	2.41959
-174.5	41.5	2.06666
-174.5	42.5	1.57635
-174.5	43.5	-1.14372
-174.5	44.5	1.51999
-174.5	45.5	-0.798027
-174.5	46.5	-0.453473
-174.5	47.5	-0.986231
-174.5	48.5	-0.290606
-174.5	49.5	0.28135
-174.5	50.5	1.21024
-174.5	51.5	-1.01014
-174.5	52.5	1.07325
-174.5	53.5	-999
-174.5	54.5	-999
-174.5	55.5	-999
-174.5	56.5	-999
-174.5	57.5	-999
-174.5	58.5	-999
-174.5	59.5	-999
-174.5	60.5	-999
-174.5	61.5	-999
-174.5	62.5	-999
-174.5	63.5	-999
-174.5	64.5	-999
-174.5	65.5	-999
-174.5	66.5	-999
-174.5	67.5	-999
-174.5	68.5	-999
-174.5	69.5	-999
-174.5	70.5	-999
-174.5	71.5	-999
-174.5	72.5	-999
-174.5	73.5	-999
-174.5	74.5	-999
-174.5	75.5	-999
-174.5	76.5	-999
-174.5	77.5	-999
-174.5	78.5	-999
-174.5	79.5	-999
-174.5	80.5	-999
-174.5	81.5	-999
-174.5	82.5	-999
-174.5	83.5	-999
-174.5	84.5	-999
-174.5	85.5	-999
-174.5	86.5	-999
-174.5	87.5	-999
-174.5	88.5	-999
-174.5	89.5	-999
-173.5	-89.5	-999
-173.5	-88.5	-999
-173.5	-87.5	-999
-173.5	-86.5	-999
-173.5	-85.5	-999
-173.5	-84.5	-999
-173.5	-83.5	-999
-173.5	-82.5	-999
-173.5	-81.5	-999
-173.5	-80.5	-999
-173.5	-79.5	-999
-173.5	-78.5	-999
-173.5	-77.5	-999
-173.5	-76.5	-999
-173.5	-75.5	-999
-173.5	-74.5	-999
-173.5	-73.5	-999
-173.5	-72.5	-999
-173.5	-71.5	-999
-173.5	-70.5	-999
-173.5	-69.5	-999
-173.5	-68.5	-999
-173.5	-67.5	-999
-173.5	-66.5	-999
-173.5	-65.5	-999
-173.5	-64.5	-999
-173.5	-63.5	-999
-173.5	-62.5	-999
-173.5	-61.5	-999
-173.5	-60.5	-999
-173.5	-59.5	-999
-173.5	-58.5	-999
-173.5	-57.5	-999
-173.5	-56.5	-999
-173.5	-55.5	-999
-173.5	-54.5	-999
-173.5	-53.5	-999
-173.5	-52.5	-999
-173.5	-51.5	0.540195
-173.5	-50.5	0.435607
-173.5	-49.5	1.56226
-173.5	-48.5	-0.445727
-173.5	-47.5	0.732823
-173.5	-46.5	-0.0904571
-173.5	-45.5	0.0496682
-173.5	-44.5	0.23135
-173.5	-43.5	0.262709
-173.5	-42.5	0.239706
-173.5	-41.5	0.763115
-173.5	-40.5	2.33034
-173.5	-39.5	1.81714
-173.5	-38.5	1.17228
-173.5	-37.5	1.20026
-173.5	-36.5	1.96474
-173.5	-35.5	1.28066
-173.5	-34.5	1.53579
-173.5	-33.5	0.883711
-173.5	-32.5	0.713348
-173.5	-31.5	0.802798
-173.5	-30.5	0.177353
-173.5	-29.5	0.16787
-173.5	-28.5	0.950545
-173.5	-27.5	0.917173
-173.5	-26.5	0.802888
-173.5	-25.5	0.411687
-173.5	-24.5	0.742672
-173.5	-23.5	1.44923
-173.5	-22.5	0.98743
-173.5	-21.5	0.628626
-173.5	-20.5	0.748244
-173.5	-19.5	-0.820583
-173.5	-18.5	-0.398394
-173.5	-17.5	-0.302444
-173.5	-16.5	-0.240815
-173.5	-15.5	-1.11573
-173.5	-14.5	-3.32239
-173.5	-13.5	-3.47135
-173.5	-12.5	-2.88037
-173.5	-11.5	-3.31641
-173.5	-10.5	-3.7475
-173.5	-9.5	-2.26454
-173.5	-8.5	-1.10444
-173.5	-7.5	-1.97273
-173.5	-6.5	-2.91404
-173.5	-5.5	-2.93191
-173.5	-4.5	-1.69418
-173.5	-3.5	-1.97524
-173.5	-2.5	-3.05953
-173.5	-1.5	-2.19927
-173.5	-0.5	-1.37324
-173.5	0.5	-1.22144
-173.5	1.5	-2.48178
-173.5	2.5	-3.63892
-173.5	3.5	-3.55642
-173.5	4.5	-4.3406
-173.5	5.5	-3.54303
-173.5	6.5	-2.49845
-173.5	7.5	-2.29094
-173.5	8.5	-2.01271
-173.5	9.5	-2.57536
-173.5	10.5	-1.21744
-173.5	11.5	0.185319
-173.5	12.5	-0.90462
-173.5	13.5	-1.13136
-173.5	14.5	-0.487595
-173.5	15.5	-0.657942
-173.5	16.5	-0.275074
-173.5	17.5	-0.279112
-173.5	18.5	-0.662035
-173.5	19.5	0.535101
-173.5	20.5	-0.0164618
-173.5	21.5	0.96376
-173.5	22.5	1.76781
-173.5	23.5	1.25394
-173.5	24.5	1.68601
-173.5	25.5	1.61375
-173.5	26.5	2.2396
-173.5	27.5	2.64695
-173.5	28.5	2.00665
-173.5	29.5	2.10852
-173.5	30.5	3.08341
-173.5	31.5	2.35894
-173.5	32.5	2.39852
-173.5	33.5	2.88536
-173.5	34.5	2.39499
-173.5	35.5	2.43668
-173.5	36.5	2.9038
-173.5	37.5	1.82135
-173.5	38.5	0.906344
-173.5	39.5	2.36396
-173.5	40.5	2.04294
-173.5	41.5	1.56569
-173.5	42.5	1.35425
-173.5	43.5	-0.58561
-173.5	44.5	2.09667
-173.5	45.5	-0.973405
-173.5	46.5	-0.318943
-173.5	47.5	-0.379866
-173.5	48.5	1.52973
-173.5	49.5	-0.502023
-173.5	50.5	1.20052
-173.5	51.5	0.40559
-173.5	52.5	1.18928
-173.5	53.5	-999
-173.5	54.5	-999
-173.5	55.5	-999
-173.5	56.5	-999
-173.5	57.5	-999
-173.5	58.5	-999
-173.5	59.5	-999
-173.5	60.5	-999
-173.5	61.5	-999
-173.5	62.5	-999
-173.5	63.5	-999
-173.5	64.5	-999
-173.5	65.5	-999
-173.5	66.5	-999
-173.5	67.5	-999
-173.5	68.5	-999
-173.5	69.5	-999
-173.5	70.5	-999
-173.5	71.5	-999
-173.5	72.5	-999
-173.5	73.5	-999
-173.5	74.5	-999
-173.5	75.5	-999
-173.5	76.5	-999
-173.5	77.5	-999
-173.5	78.5	-999
-173.5	79.5	-999
-173.5	80.5	-999
-173.5	81.5	-999
-173.5	82.5	-999
-173.5	83.5	-999
-173.5	84.5	-999
-173.5	85.5	-999
-173.5	86.5	-999
-173.5	87.5	-999
-173.5	88.5	-999
-173.5	89.5	-999
-172.5	-89.5	-999
-172.5	-88.5	-999
-172.5	-87.5	-999
-172.5	-86.5	-999
-172.5	-85.5	-999
-172.5	-84.5	-999
-172.5	-83.5	-999
-172.5	-82.5	-999
-172.5	-81.5	-999
-172.5	-80.5	-999
-172.5	-79.5	-999
-172.5	-78.5	-999
-172.5	-77.5	-999
-172.5	-76.5	-999
-172.5	-75.5	-999
-172.5	-74.5	-999
-172.5	-73.5	-999
-172.5	-72.5	-999
-172.5	-71.5	-999
-172.5	-70.5	-999
-172.5	-69.5	-999
-172.5	-68.5	-999
-172.5	-67.5	-999
-172.5	-66.5	-999
-172.5	-65.5	-999
-172.5	-64.5	-999
-172.5	-63.5	-999
-172.5	-62.5	-999
-172.5	-61.5	-999
-172.5	-60.5	-999
-172.5	-59.5	-999
-172.5	-58.5	-999
-172.5	-57.5	-999
-172.5	-56.5	-999
-172.5	-55.5	-999
-172.5	-54.5	-999
-172.5	-53.5	-999
-172.5	-52.5	-999
-172.5	-51.5	1.54455
-172.5	-50.5	0.335192
-172.5	-49.5	-0.825935
-172.5	-48.5	-0.16539
-172.5	-47.5	0.283349
-172.5	-46.5	-0.0232035
-172.5	-45.5	-0.871166
-172.5	-44.5	-0.0680063
-172.5	-43.5	0.529999
-172.5	-42.5	-0.0165286
-172.5	-41.5	0.862767
-172.5	-40.5	0.707012
-172.5	-39.5	1.34118
-172.5	-38.5	1.74261
-172.5	-37.5	2.30562
-172.5	-36.5	1.73046
-172.5	-35.5	1.23064
-172.5	-34.5	0.28337
-172.5	-33.5	0.769967
-172.5	-32.5	0.987049
-172.5	-31.5	0.0766233
-172.5	-30.5	0.248163
-172.5	-29.5	0.210398
-172.5	-28.5	0.645303
-172.5	-27.5	0.0793079
-172.5	-26.5	0.0253821
-172.5	-25.5	0.447616
-172.5	-24.5	0.813974
-172.5	-23.5	0.709899
-172.5	-22.5	0.813965
-172.5	-21.5	-0.191665
-172.5	-20.5	-1.18448
-172.5	-19.5	0.902858
-172.5	-18.5	-0.153061
-172.5	-17.5	-1.76474
-172.5	-16.5	-0.304875
-172.5	-15.5	-1.84364
-172.5	-14.5	-2.63225
-172.5	-13.5	-3.54174
-172.5	-12.5	-4.0035
-172.5	-11.5	-4.36309
-172.5	-10.5	-3.31703
-172.5	-9.5	-4.62728
-172.5	-8.5	-3.65426
-172.5	-7.5	-1.99617
-172.5	-6.5	-3.36273
-172.5	-5.5	-2.801
-172.5	-4.5	-2.78289
-172.5	-3.5	-2.0122
-172.5	-2.5	-2.02367
-172.5	-1.5	-1.69445
-172.5	-0.5	-1.68736
-172.5	0.5	-2.01278
-172.5	1.5	-2.30944
-172.5	2.5	-4.23436
-172.5	3.5	-3.8131
-172.5	4.5	-4.13282
-172.5	5.5	-2.7327
-172.5	6.5	-1.57906
-172.5	7.5	-2.30308
-172.5	8.5	-1.83678
-172.5	9.5	-1.82953
-172.5	10.5	-1.29343
-172.5	11.5	-2.54037
-172.5	12.5	-1.09106
-172.5	13.5	-0.538624
-172.5	14.5	-0.741371
-172.5	15.5	-0.103719
-172.5	16.5	0.379589
-172.5	17.5	-0.146477
-172.5	18.5	-0.0532525
-172.5	19.5	0.174133
-172.5	20.5	0.37328
-172.5	21.5	1.2511
-172.5	22.5	0.81399
-172.5	23.5	1.11936
-172.5	24.5	0.863887
-172.5	25.5	1.59756
-172.5	26.5	2.06836
-172.5	27.5	2.13446
-172.5	28.5	2.11901
-172.5	29.5	2.63955
-172.5	30.5	2.46845
-172.5	31.5	2.2085
-172.5	32.5	2.04933
-172.5	33.5	2.23109
-172.5	34.5	2.89999
-172.5	35.5	2.70239
-172.5	36.5	2.66101
-172.5	37.5	2.74745
-172.5	38.5	2.00053
-172.5	39.5	3.80162
-172.5	40.5	3.4389
-172.5	41.5	2.68145
-172.5	42.5	0.416745
-172.5	43.5	0.740842
-172.5	44.5	1.20095
-172.5	45.5	-3.02421
-172.5	46.5	1.25241
-172.5	47.5	-0.855855
-172.5	48.5	-3.1556
-172.5	49.5	0.910501
-172.5	50.5	0.048212
-172.5	51.5	-0.914232
-172.5	52.5	2.84543
-172.5	53.5	-999
-172.5	54.5	-999
-172.5	55.5	-999
-172.5	56.5	-999
-172.5	57.5	-999
-172.5	58.5	-999
-172.5	59.5	-999
-172.5	60.5	-999
-172.5	61.5	-999
-172.5	62.5	-999
-172.5	63.5	-999
-172.5	64.5	-999
-172.5	65.5	-999
-172.5	66.5	-999
-172.5	67.5	-999
-172.5	68.5	-999
-172.5	69.5	-999
-172.5	70.5	-999
-172.5	71.5	-999
-172.5	72.5	-999
-172.5	73.5	-999
-172.5	74.5	-999
-172.5	75.5	-999
-172.5	76.5	-999
-172.5	77.5	-999
-172.5	78.5	-999
-172.5	79.5	-999
-172.5	80.5	-999
-172.5	81.5	-999
-172.5	82.5	-999
-172.5	83.5	-999
-172.5	84.5	-999
-172.5	85.5	-999
-172.5	86.5	-999
-172.5	87.5	-999
-172.5	88.5	-999
-172.5	89.5	-999
-171.5	-89.5	-999
-171.5	-88.5	-999
-171.5	-87.5	-999
-171.5	-86.5	-999
-171.5	-85.5	-999
-171.5	-84.5	-999
-171.5	-83.5	-999
-171.5	-82.5	-999
-171.5	-81.5	-999
-171.5	-80.5	-999
-171.5	-79.5	-999
-171.5	-78.5	-999
-171.5	-77.5	-999
-171.5	-76.5	-999
-171.5	-75.5	-999
-171.5	-74.5	-999
-171.5	-73.5	-999
-171.5	-72.5	-999
-171.5	-71.5	-999
-171.5	-70.5	-999
-171.5	-69.5	-999
-171.5	-68.5	-999
-171.5	-67.5	-999
-171.5	-66.5	-999
-171.5	-65.5	-999
-171.5	-64.5	-999
-171.5	-63.5	-999
-171.5	-62.5	-999
-171.5	-61.5	-999
-171.5	-60.5	-999
-171.5	-59.5	-999
-171.5	-58.5	-999
-171.5	-57.5	-999
-171.5	-56.5	-999
-171.5	-55.5	-999
-171.5	-54.5	-999
-171.5	-53.5	-999
-171.5	-52.5	-999
-171.5	-51.5	0.804632
-171.5	-50.5	0.403147
-171.5	-49.5	-0.657895
-171.5	-48.5	-0.255306
-171.5	-47.5	0.256501
-171.5	-46.5	0.153592
-171.5	-45.5	-1.07048
-171.5	-44.5	0.436144
-171.5	-43.5	0.905869
-171.5	-42.5	0.0056922
-171.5	-41.5	0.090767
-171.5	-40.5	0.525925
-171.5	-39.5	1.4642
-171.5	-38.5	2.14876
-171.5	-37.5	2.45769
-171.5	-36.5	1.65295
-171.5	-35.5	1.37324
-171.5	-34.5	0.588507
-171.5	-33.5	0.759938
-171.5	-32.5	0.97918
-171.5	-31.5	0.121064
-171.5	-30.5	0.286098
-171.5	-29.5	0.546592
-171.5	-28.5	0.758504
-171.5	-27.5	0.0025736
-171.5	-26.5	-0.154879
-171.5	-25.5	0.461175
-171.5	-24.5	0.466613
-171.5	-23.5	0.228583
-171.5	-22.5	0.871814
-171.5	-21.5	0.00769432
-171.5	-20.5	-0.765334
-171.5	-19.5	1.05391
-171.5	-18.5	-0.0663577
-171.5	-17.5	-1.99801
-171.5	-16.5	-0.530255
-171.5	-15.5	-2.2461
-171.5	-14.5	-2.5195
-171.5	-13.5	-3.39513
-171.5	-12.5	-4.14763
-171.5	-11.5	-4.33937
-171.5	-10.5	-2.91009
-171.5	-9.5	-4.35511
-171.5	-8.5	-3.39586
-171.5	-7.5	-1.50227
-171.5	-6.5	-3.23812
-171.5	-5.5	-3.1309
-171.5	-4.5	-3.36805
-171.5	-3.5	-2.05082
-171.5	-2.5	-1.63687
-171.5	-1.5	-1.38907
-171.5	-0.5	-1.91852
-171.5	0.5	-2.20077
-171.5	1.5	-2.32392
-171.5	2.5	-4.2977
-171.5	3.5	-3.93329
-171.5	4.5	-4.02744
-171.5	5.5	-3.07317
-171.5	6.5	-1.76111
-171.5	7.5	-2.01613
-171.5	8.5	-1.9585
-171.5	9.5	-1.8159
-171.5	10.5	-1.31966
-171.5	11.5	-2.62287
-171.5	12.5	-1.27257
-171.5	13.5	-0.494434
-171.5	14.5	-0.548135
-171.5	15.5	-0.279895
-171.5	16.5	0.0834473
-171.5	17.5	-0.252756
-171.5	18.5	-0.00302298
-171.5	19.5	0.0992228
-171.5	20.5	0.0983249
-171.5	21.5	0.830812
-171.5	22.5	0.414973
-171.5	23.5	0.373016
-171.5	24.5	0.610532
-171.5	25.5	1.27285
-171.5	26.5	1.98074
-171.5	27.5	2.36048
-171.5	28.5	1.55864
-171.5	29.5	2.39961
-171.5	30.5	2.30579
-171.5	31.5	2.1939
-171.5	32.5	1.51053
-171.5	33.5	2.009
-171.5	34.5	2.66715
-171.5	35.5	3.34329
-171.5	36.5	2.52533
-171.5	37.5	3.19968
-171.5	38.5	1.81458
-171.5	39.5	4.01188
-171.5	40.5	4.08058
-171.5	41.5	3.44275
-171.5	42.5	1.47413
-171.5	43.5	0.370278
-171.5	44.5	0.217693
-171.5	45.5	-3.1845
-171.5	46.5	1.06823
-171.5	47.5	-0.564197
-171.5	48.5	-2.74387
-171.5	49.5	1.36583
-171.5	50.5	0.132409
-171.5	51.5	-1.61383
-171.5	52.5	4.70206
-171.5	53.5	-999
-171.5	54.5	-999
-171.5	55.5	-999
-171.5	56.5	-999
-171.5	57.5	-999
-171.5	58.5	-999
-171.5	59.5	-999
-171.5	60.5	-999
-171.5	61.5	-999
-171.5	62.5	-999
-171.5	63.5	-999
-171.5	64.5	-999
-171.5	65.5	-999
-171.5	66.5	-999
-171.5	67.5	-999
-171.5	68.5	-999
-171.5	69.5	-999
-171.5	70.5	-999
-171.5	71.5	-999
-171.5	72.5	-999
-171.5	73.5	-999
-171.5	74.5	-999
-171.5	75.5	-999
-171.5	76.5	-999
-171.5	77.5	-999
-171.5	78.5	-999
-171.5	79.5	-999
-171.5	80.5	-999
-171.5	81.5	-999
-171.5	82.5	-999
-171.5	83.5	-999
-171.5	84.5	-999
-171.5	85.5	-999
-171.5	86.5	-999
-171.5	87.5	-999
-171.5	88.5	-999
-171.5	89.5	-999
-170.5	-89.5	-999
-170.5	-88.5	-999
-170.5	-87.5	-999
-170.5	-86.5	-999
-170.5	-85.5	-999
-170.5	-84.5	-999
-170.5	-83.5	-999
-170.5	-82.5	-999
-170.5	-81.5	-999
-170.5	-80.5	-999
-170.5	-79.5	-999
-170.5	-78.5	-999
-170.5	-77.5	-999
-170.5	-76.5	-999
-170.5	-75.5	-999
-170.5	-74.5	-999
-170.5	-73.5	-999
-170.5	-72.5	-999
-170.5	-71.5	-999
-170.5	-70.5	-999
-170.5	-69.5	-999
-170.5	-68.5	-999
-170.5	-67.5	-999
-170.5	-66.5	-999
-170.5	-65.5	-999
-170.5	-64.5	-999
-170.5	-63.5	-999
-170.5	-62.5	-999
-170.5	-61.5	-999
-170.5	-60.5	-999
-170.5	-59.5	-999
-170.5	-58.5	-999
-170.5	-57.5	-999
-170.5	-56.5	-999
-170.5	-55.5	-999
-170.5	-54.5	-999
-170.5	-53.5	-999
-170.5	-52.5	-999
-170.5	-51.5	0.280017
-170.5	-50.5	0.180151
-170.5	-49.5	0.0883544
-170.5	-48.5	0.387175
-170.5	-47.5	-0.543668
-170.5	-46.5	-0.593914
-170.5	-45.5	1.25583
-170.5	-44.5	0.263642
-170.5	-43.5	0.350267
-170.5	-42.5	0.709312
-170.5	-41.5	0.511233
-170.5	-40.5	0.955272
-170.5	-39.5	2.76111
-170.5	-38.5	1.05002
-170.5	-37.5	1.84523
-170.5	-36.5	2.84454
-170.5	-35.5	1.29131
-170.5	-34.5	1.08584
-170.5	-33.5	0.391614
-170.5	-32.5	1.17521
-170.5	-31.5	0.605255
-170.5	-30.5	0.656108
-170.5	-29.5	0.875194
-170.5	-28.5	0.640298
-170.5	-27.5	-0.0797205
-170.5	-26.5	0.828595
-170.5	-25.5	-0.467997
-170.5	-24.5	-0.46333
-170.5	-23.5	0.323667
-170.5	-22.5	-0.216659
-170.5	-21.5	-0.10068
-170.5	-20.5	-0.675181
-170.5	-19.5	0.730476
-170.5	-18.5	-0.290132
-170.5	-17.5	-0.491922
-170.5	-16.5	-0.856063
-170.5	-15.5	-1.99439
-170.5	-14.5	-2.61793
-170.5	-13.5	-2.81665
-170.5	-12.5	-4.12857
-170.5	-11.5	-3.56889
-170.5	-10.5	-4.52123
-170.5	-9.5	-3.11545
-170.5	-8.5	-4.09614
-170.5	-7.5	-2.97207
-170.5	-6.5	-3.99123
-170.5	-5.5	-3.35343
-170.5	-4.5	-3.34702
-170.5	-3.5	-3.05987
-170.5	-2.5	-2.19708
-170.5	-1.5	-2.21937
-170.5	-0.5	-2.37751
-170.5	0.5	-2.93323
-170.5	1.5	-2.73402
-170.5	2.5	-3.40767
-170.5	3.5	-2.65626
-170.5	4.5	-3.86055
-170.5	5.5	-3.40315
-170.5	6.5	-0.572688
-170.5	7.5	-1.40058
-170.5	8.5	-0.938317
-170.5	9.5	-0.929689
-170.5	10.5	-1.33427
-170.5	11.5	-1.49941
-170.5	12.5	-1.44801
-170.5	13.5	0.583722
-170.5	14.5	-0.208276
-170.5	15.5	0.261287
-170.5	16.5	-0.791813
-170.5	17.5	-0.181281
-170.5	18.5	0.124738
-170.5	19.5	0.461048
-170.5	20.5	-0.388418
-170.5	21.5	0.648203
-170.5	22.5	1.08136
-170.5	23.5	1.50001
-170.5	24.5	1.1867
-170.5	25.5	1.52202
-170.5	26.5	2.02263
-170.5	27.5	1.73014
-170.5	28.5	2.30575
-170.5	29.5	2.42024
-170.5	30.5	2.1133
-170.5	31.5	2.5527
-170.5	32.5	2.04669
-170.5	33.5	2.76749
-170.5	34.5	1.87778
-170.5	35.5	1.52759
-170.5	36.5	3.0309
-170.5	37.5	2.82099
-170.5	38.5	2.01186
-170.5	39.5	3.43858
-170.5	40.5	4.15425
-170.5	41.5	2.45709
-170.5	42.5	2.73119
-170.5	43.5	0.0100672
-170.5	44.5	0.231298
-170.5	45.5	0.122494
-170.5	46.5	0.613808
-170.5	47.5	0.525294
-170.5	48.5	-1.21084
-170.5	49.5	3.32863
-170.5	50.5	-0.191716
-170.5	51.5	4.58963
-170.5	52.5	2.56825
-170.5	53.5	-999
-170.5	54.5	-999
-170.5	55.5	-999
-170.5	56.5	-999
-170.5	57.5	-999
-170.5	58.5	-999
-170.5	59.5	-999
-170.5	60.5	-999
-170.5	61.5	-999
-170.5	62.5	-999
-170.5	63.5	-999
-170.5	64.5	-999
-170.5	65.5	-999
-170.5	66.5	-999
-170.5	67.5	-999
-170.5	68.5	-999
-170.5	69.5	-999
-170.5	70.5	-999
-170.5	71.5	-999
-170.5	72.5	-999
-170.5	73.5	-999
-170.5	74.5	-999
-170.5	75.5	-999
-170.5	76.5	-999
-170.5	77.5	-999
-170.5	78.5	-999
-170.5	79.5	-999
-170.5	80.5	-999
-170.5	81.5	-999
-170.5	82.5	-999
-170.5	83.5	-999
-170.5	84.5	-999
-170.5	85.5	-999
-170.5	86.5	-999
-170.5	87.5	-999
-170.5	88.5	-999
-170.5	89.5	-999
-169.5	-89.5	-999
-169.5	-88.5	-999
-169.5	-87.5	-999
-169.5	-86.5	-999
-169.5	-85.5	-999
-169.5	-84.5	-999
-169.5	-83.5	-999
-169.5	-82.5	-999
-169.5	-81.5	-999
-169.5	-80.5	-999
-169.5	-79.5	-999
-169.5	-78.5	-999
-169.5	-77.5	-999
-169.5	-76.5	-999
-169.5	-75.5	-999
-169.5	-74.5	-999
-169.5	-73.5	-999
-169.5	-72.5	-999
-169.5	-71.5	-999
-169.5	-70.5	-999
-169.5	-69.5	-999
-169.5	-68.5	-999
-169.5	-67.5	-999
-169.5	-66.5	-999
-169.5	-65.5	-999
-169.5	-64.5	-999
-169.5	-63.5	-999
-169.5	-62.5	-999
-169.5	-61.5	-999
-169.5	-60.5	-999
-169.5	-59.5	-999
-169.5	-58.5	-999
-169.5	-57.5	-999
-169.5	-56.5	-999
-169.5	-55.5	-999
-169.5	-54.5	-999
-169.5	-53.5	-999
-169.5	-52.5	-999
-169.5	-51.5	0.00363912
-169.5	-50.5	0.546078
-169.5	-49.5	0.189598
-169.5	-48.5	1.3567
-169.5	-47.5	-0.147168
-169.5	-46.5	-0.453607
-169.5	-45.5	1.14526
-169.5	-44.5	0.277788
-169.5	-43.5	0.449962
-169.5	-42.5	0.745729
-169.5	-41.5	0.493751
-169.5	-40.5	1.05247
-169.5	-39.5	3.0871
-169.5	-38.5	1.18314
-169.5	-37.5	1.7862
-169.5	-36.5	2.73897
-169.5	-35.5	1.17307
-169.5	-34.5	1.04388
-169.5	-33.5	0.643854
-169.5	-32.5	0.945423
-169.5	-31.5	0.294897
-169.5	-30.5	0.379402
-169.5	-29.5	1.04732
-169.5	-28.5	0.553291
-169.5	-27.5	0.0828043
-169.5	-26.5	0.00440173
-169.5	-25.5	-0.605028
-169.5	-24.5	-0.614021
-169.5	-23.5	-0.355713
-169.5	-22.5	-0.263035
-169.5	-21.5	-0.636798
-169.5	-20.5	-1.19414
-169.5	-19.5	0.556563
-169.5	-18.5	-0.139905
-169.5	-17.5	-0.668092
-169.5	-16.5	-1.0501
-169.5	-15.5	-1.99206
-169.5	-14.5	-2.9514
-169.5	-13.5	-2.97955
-169.5	-12.5	-4.19803
-169.5	-11.5	-3.71715
-169.5	-10.5	-4.54621
-169.5	-9.5	-3.06073
-169.5	-8.5	-4.06516
-169.5	-7.5	-3.42742
-169.5	-6.5	-4.09813
-169.5	-5.5	-3.09525
-169.5	-4.5	-3.33584
-169.5	-3.5	-3.07786
-169.5	-2.5	-2.10293
-169.5	-1.5	-1.9298
-169.5	-0.5	-1.85008
-169.5	0.5	-2.5871
-169.5	1.5	-2.52353
-169.5	2.5	-2.71986
-169.5	3.5	-2.69867
-169.5	4.5	-3.66087
-169.5	5.5	-3.35785
-169.5	6.5	-0.660221
-169.5	7.5	-1.17926
-169.5	8.5	-0.869954
-169.5	9.5	-1.04762
-169.5	10.5	-1.33593
-169.5	11.5	-1.50586
-169.5	12.5	-1.21979
-169.5	13.5	0.555363
-169.5	14.5	-0.552033
-169.5	15.5	-0.0879461
-169.5	16.5	-0.869507
-169.5	17.5	-0.408777
-169.5	18.5	-0.15595
-169.5	19.5	0.719038
-169.5	20.5	-0.347338
-169.5	21.5	0.588629
-169.5	22.5	0.935851
-169.5	23.5	1.24994
-169.5	24.5	1.01682
-169.5	25.5	1.48511
-169.5	26.5	1.87867
-169.5	27.5	1.63759
-169.5	28.5	2.02352
-169.5	29.5	2.34828
-169.5	30.5	1.73407
-169.5	31.5	2.53481
-169.5	32.5	2.09711
-169.5	33.5	2.58702
-169.5	34.5	2.00193
-169.5	35.5	1.92062
-169.5	36.5	2.79631
-169.5	37.5	3.38822
-169.5	38.5	2.38325
-169.5	39.5	4.05911
-169.5	40.5	4.10014
-169.5	41.5	1.65579
-169.5	42.5	2.75345
-169.5	43.5	-1.05361
-169.5	44.5	0.39924
-169.5	45.5	1.13948
-169.5	46.5	1.44659
-169.5	47.5	-0.0631423
-169.5	48.5	-0.79401
-169.5	49.5	2.14661
-169.5	50.5	-0.26375
-169.5	51.5	4.08217
-169.5	52.5	0.243286
-169.5	53.5	-999
-169.5	54.5	-999
-169.5	55.5	-999
-169.5	56.5	-999
-169.5	57.5	-999
-169.5	58.5	-999
-169.5	59.5	-999
-169.5	60.5	-999
-169.5	61.5	-999
-169.5	62.5	-999
-169.5	63.5	-999
-169.5	64.5	-999
-169.5	65.5	-999
-169.5	66.5	-999
-169.5	67.5	-999
-169.5	68.5	-999
-169.5	69.5	-999
-169.5	70.5	-999
-169.5	71.5	-999
-169.5	72.5	-999
-169.5	73.5	-999
-169.5	74.5	-999
-169.5	75.5	-999
-169.5	76.5	-999
-169.5	77.5	-999
-169.5	78.5	-999
-169.5	79.5	-999
-169.5	80.5	-999
-169.5	81.5	-999
-169.5	82.5	-999
-169.5	83.5	-999
-169.5	84.5	-999
-169.5	85.5	-999
-169.5	86.5	-999
-169.5	87.5	-999
-169.5	88.5	-999
-169.5	89.5	-999
-168.5	-89.5	-999
-168.5	-88.5	-999
-168.5	-87.5	-999
-168.5	-86.5	-999
-168.5	-85.5	-999
-168.5	-84.5	-999
-168.5	-83.5	-999
-168.5	-82.5	-999
-168.5	-81.5	-999
-168.5	-80.5	-999
-168.5	-79.5	-999
-168.5	-78.5	-999
-168.5	-77.5	-999
-168.5	-76.5	-999
-168.5	-75.5	-999
-168.5	-74.5	-999
-168.5	-73.5	-999
-168.5	-72.5	-999
-168.5	-71.5	-999
[truncated: 62,801 more rows]

## Sheet: Diurnal flux difference
Diurnal flux difference (mol/m2/year)
-179.5	-89.5	-999
-179.5	-88.5	-999
-179.5	-87.5	-999
-179.5	-86.5	-999
-179.5	-85.5	-999
-179.5	-84.5	-999
-179.5	-83.5	-999
-179.5	-82.5	-999
-179.5	-81.5	-999
-179.5	-80.5	-999
-179.5	-79.5	-999
-179.5	-78.5	-999
-179.5	-77.5	-999
-179.5	-76.5	-999
-179.5	-75.5	-999
-179.5	-74.5	-999
-179.5	-73.5	-999
-179.5	-72.5	-999
-179.5	-71.5	-999
-179.5	-70.5	-999
-179.5	-69.5	-999
-179.5	-68.5	-999
-179.5	-67.5	-999
-179.5	-66.5	-999
-179.5	-65.5	-999
-179.5	-64.5	-999
-179.5	-63.5	-999
-179.5	-62.5	-999
-179.5	-61.5	-999
-179.5	-60.5	-999
-179.5	-59.5	-999
-179.5	-58.5	-999
-179.5	-57.5	-999
-179.5	-56.5	-999
-179.5	-55.5	-999
-179.5	-54.5	0.0869866
-179.5	-53.5	0.159821
-179.5	-52.5	0.0649023
-179.5	-51.5	0.187934
-179.5	-50.5	0.114695
-179.5	-49.5	0.165828
-179.5	-48.5	-0.0133884
-179.5	-47.5	0.0821761
-179.5	-46.5	-0.0956589
-179.5	-45.5	0.348627
-179.5	-44.5	-0.254765
-179.5	-43.5	0.0162803
-179.5	-42.5	0.148261
-179.5	-41.5	0.185731
-179.5	-40.5	0.121312
-179.5	-39.5	0.0537697
-179.5	-38.5	0.24933
-179.5	-37.5	0.120106
-179.5	-36.5	0.0489558
-179.5	-35.5	0.0877028
-179.5	-34.5	0.14234
-179.5	-33.5	0.0882052
-179.5	-32.5	0.0596809
-179.5	-31.5	-0.0119955
-179.5	-30.5	-0.0848207
-179.5	-29.5	-0.0213505
-179.5	-28.5	0.16881
-179.5	-27.5	0.128018
-179.5	-26.5	0.142173
-179.5	-25.5	0.180271
-179.5	-24.5	0.142448
-179.5	-23.5	0.137518
-179.5	-22.5	0.251062
-179.5	-21.5	0.184749
-179.5	-20.5	0.246377
-179.5	-19.5	0.256811
-179.5	-18.5	0.12248
-179.5	-17.5	0.177487
-179.5	-16.5	0.101818
-179.5	-15.5	0.0468397
-179.5	-14.5	0.0147627
-179.5	-13.5	-0.0219336
-179.5	-12.5	-0.028813
-179.5	-11.5	-0.0519577
-179.5	-10.5	-0.0267761
-179.5	-9.5	-0.0303954
-179.5	-8.5	-0.00765943
-179.5	-7.5	0.000757862
-179.5	-6.5	0.00824966
-179.5	-5.5	0.0329757
-179.5	-4.5	-0.0117227
-179.5	-3.5	-0.35404
-179.5	-2.5	0.0616696
-179.5	-1.5	0.270298
-179.5	-0.5	0.0178062
-179.5	0.5	0.0121897
-179.5	1.5	-0.0910857
-179.5	2.5	-0.0878075
-179.5	3.5	-0.078441
-179.5	4.5	-0.0338171
-179.5	5.5	0.015924
-179.5	6.5	0.030838
-179.5	7.5	-0.067092
-179.5	8.5	-0.0698366
-179.5	9.5	-0.0972194
-179.5	10.5	-0.151799
-179.5	11.5	-0.0948674
-179.5	12.5	0.110541
-179.5	13.5	-0.00980651
-179.5	14.5	0.00568381
-179.5	15.5	0.0380038
-179.5	16.5	0.0243476
-179.5	17.5	0.00589516
-179.5	18.5	0.0177433
-179.5	19.5	0.0878116
-179.5	20.5	0.0913679
-179.5	21.5	0.0947216
-179.5	22.5	0.133607
-179.5	23.5	0.0738487
-179.5	24.5	0.279411
-179.5	25.5	0.0529009
-179.5	26.5	-0.164062
-179.5	27.5	0.165172
-179.5	28.5	0.0717091
-179.5	29.5	0.119581
-179.5	30.5	0.336449
-179.5	31.5	-0.131422
-179.5	32.5	0.201652
-179.5	33.5	0.250458
-179.5	34.5	0.292367
-179.5	35.5	0.188351
-179.5	36.5	0.353769
-179.5	37.5	-0.310411
-179.5	38.5	0.241511
-179.5	39.5	0.437864
-179.5	40.5	0.606575
-179.5	41.5	0.586613
-179.5	42.5	0.380127
-179.5	43.5	0.321552
-179.5	44.5	0.152682
-179.5	45.5	0.366677
-179.5	46.5	0.197101
-179.5	47.5	-0.148548
-179.5	48.5	0.0491202
-179.5	49.5	0.0272581
-179.5	50.5	-0.070251
-179.5	51.5	-0.144503
-179.5	52.5	-0.11051
-179.5	53.5	-0.186216
-179.5	54.5	-0.136104
-179.5	55.5	-999
-179.5	56.5	-999
-179.5	57.5	-999
-179.5	58.5	-999
-179.5	59.5	-999
-179.5	60.5	-999
-179.5	61.5	-999
-179.5	62.5	-999
-179.5	63.5	-999
-179.5	64.5	-999
-179.5	65.5	-999
-179.5	66.5	-999
-179.5	67.5	-999
-179.5	68.5	-999
-179.5	69.5	-999
-179.5	70.5	-999
-179.5	71.5	-999
-179.5	72.5	-999
-179.5	73.5	-999
-179.5	74.5	-999
-179.5	75.5	-999
-179.5	76.5	-999
-179.5	77.5	-999
-179.5	78.5	-999
-179.5	79.5	-999
-179.5	80.5	-999
-179.5	81.5	-999
-179.5	82.5	-999
-179.5	83.5	-999
-179.5	84.5	-999
-179.5	85.5	-999
-179.5	86.5	-999
-179.5	87.5	-999
-179.5	88.5	-999
-179.5	89.5	-999
-178.5	-89.5	-999
-178.5	-88.5	-999
-178.5	-87.5	-999
-178.5	-86.5	-999
-178.5	-85.5	-999
-178.5	-84.5	-999
-178.5	-83.5	-999
-178.5	-82.5	-999
-178.5	-81.5	-999
-178.5	-80.5	-999
-178.5	-79.5	-999
-178.5	-78.5	-999
-178.5	-77.5	-999
-178.5	-76.5	-999
-178.5	-75.5	-999
-178.5	-74.5	-999
-178.5	-73.5	-999
-178.5	-72.5	-999
-178.5	-71.5	-999
-178.5	-70.5	-999
-178.5	-69.5	-999
-178.5	-68.5	-999
-178.5	-67.5	-999
-178.5	-66.5	-999
-178.5	-65.5	-999
-178.5	-64.5	-999
-178.5	-63.5	-999
-178.5	-62.5	-999
-178.5	-61.5	-999
-178.5	-60.5	-999
-178.5	-59.5	-999
-178.5	-58.5	-999
-178.5	-57.5	-999
-178.5	-56.5	-999
-178.5	-55.5	-999
-178.5	-54.5	-999
-178.5	-53.5	0.161154
-178.5	-52.5	0.160265
-178.5	-51.5	0.19482
-178.5	-50.5	0.00335856
-178.5	-49.5	0.10785
-178.5	-48.5	-0.122243
-178.5	-47.5	0.0420803
-178.5	-46.5	0.0860493
-178.5	-45.5	0.099073
-178.5	-44.5	-0.0237391
-178.5	-43.5	0.000849246
-178.5	-42.5	0.0690694
-178.5	-41.5	0.303684
-178.5	-40.5	0.125383
-178.5	-39.5	0.0356533
-178.5	-38.5	0.066097
-178.5	-37.5	0.0439048
-178.5	-36.5	0.0677873
-178.5	-35.5	0.0594594
-178.5	-34.5	0.0549824
-178.5	-33.5	0.0729258
-178.5	-32.5	0.0689006
-178.5	-31.5	0.157728
-178.5	-30.5	0.10094
-178.5	-29.5	0.0617963
-178.5	-28.5	-0.00237542
-178.5	-27.5	0.0282218
-178.5	-26.5	0.177182
-178.5	-25.5	0.134796
-178.5	-24.5	0.263486
-178.5	-23.5	0.168395
-178.5	-22.5	0.164026
-178.5	-21.5	0.206003
-178.5	-20.5	0.258423
-178.5	-19.5	0.205111
-178.5	-18.5	0.260945
-178.5	-17.5	0.172613
-178.5	-16.5	0.046533
-178.5	-15.5	0.0511568
-178.5	-14.5	0.0358612
-178.5	-13.5	-0.0168172
-178.5	-12.5	-0.038995
-178.5	-11.5	-0.073531
-178.5	-10.5	-0.0615212
-178.5	-9.5	-0.0818598
-178.5	-8.5	-0.066033
-178.5	-7.5	-0.00891328
-178.5	-6.5	0.0149167
-178.5	-5.5	0.0445617
-178.5	-4.5	0.018852
-178.5	-3.5	-0.0104738
-178.5	-2.5	0.022459
-178.5	-1.5	0.0903144
-178.5	-0.5	0.081103
-178.5	0.5	0.0878242
-178.5	1.5	0.044154
-178.5	2.5	-0.0231229
-178.5	3.5	-0.00440387
-178.5	4.5	-0.00414542
-178.5	5.5	-0.0474579
-178.5	6.5	-0.0926957
-178.5	7.5	-0.0764087
-178.5	8.5	-0.0378259
-178.5	9.5	-0.0671474
-178.5	10.5	-0.0339767
-178.5	11.5	-0.0774706
-178.5	12.5	-0.00707635
-178.5	13.5	-0.0277612
-178.5	14.5	-0.0358657
-178.5	15.5	0.0135459
-178.5	16.5	-0.00345662
-178.5	17.5	-0.0138295
-178.5	18.5	0.0549255
-178.5	19.5	0.0634003
-178.5	20.5	0.0924405
-178.5	21.5	0.0951929
-178.5	22.5	0.137853
-178.5	23.5	0.144784
-178.5	24.5	0.108345
-178.5	25.5	0.097401
-178.5	26.5	0.0926448
-178.5	27.5	0.0927822
-178.5	28.5	0.0279145
-178.5	29.5	0.111147
-178.5	30.5	0.113582
-178.5	31.5	-0.0083349
-178.5	32.5	-0.0254846
-178.5	33.5	0.200764
-178.5	34.5	0.203821
-178.5	35.5	0.292522
-178.5	36.5	0.361472
-178.5	37.5	0.360768
-178.5	38.5	0.342924
-178.5	39.5	0.531868
-178.5	40.5	0.616529
-178.5	41.5	0.474853
-178.5	42.5	0.294599
-178.5	43.5	0.0764841
-178.5	44.5	0.342359
-178.5	45.5	0.0752322
-178.5	46.5	-0.0995813
-178.5	47.5	-0.112332
-178.5	48.5	-0.107657
-178.5	49.5	0.150987
-178.5	50.5	0.259918
-178.5	51.5	0.181729
-178.5	52.5	0.663132
-178.5	53.5	-999
-178.5	54.5	-999
-178.5	55.5	-999
-178.5	56.5	-999
-178.5	57.5	-999
-178.5	58.5	-999
-178.5	59.5	-999
-178.5	60.5	-999
-178.5	61.5	-999
-178.5	62.5	-999
-178.5	63.5	-999
-178.5	64.5	-999
-178.5	65.5	-999
-178.5	66.5	-999
-178.5	67.5	-999
-178.5	68.5	-999
-178.5	69.5	-999
-178.5	70.5	-999
-178.5	71.5	-999
-178.5	72.5	-999
-178.5	73.5	-999
-178.5	74.5	-999
-178.5	75.5	-999
-178.5	76.5	-999
-178.5	77.5	-999
-178.5	78.5	-999
-178.5	79.5	-999
-178.5	80.5	-999
-178.5	81.5	-999
-178.5	82.5	-999
-178.5	83.5	-999
-178.5	84.5	-999
-178.5	85.5	-999
-178.5	86.5	-999
-178.5	87.5	-999
-178.5	88.5	-999
-178.5	89.5	-999
-177.5	-89.5	-999
-177.5	-88.5	-999
-177.5	-87.5	-999
-177.5	-86.5	-999
-177.5	-85.5	-999
-177.5	-84.5	-999
-177.5	-83.5	-999
-177.5	-82.5	-999
-177.5	-81.5	-999
-177.5	-80.5	-999
-177.5	-79.5	-999
-177.5	-78.5	-999
-177.5	-77.5	-999
-177.5	-76.5	-999
-177.5	-75.5	-999
-177.5	-74.5	-999
-177.5	-73.5	-999
-177.5	-72.5	-999
-177.5	-71.5	-999
-177.5	-70.5	-999
-177.5	-69.5	-999
-177.5	-68.5	-999
-177.5	-67.5	-999
-177.5	-66.5	-999
-177.5	-65.5	-999
-177.5	-64.5	-999
-177.5	-63.5	-999
-177.5	-62.5	-999
-177.5	-61.5	-999
-177.5	-60.5	-999
-177.5	-59.5	-999
-177.5	-58.5	-999
-177.5	-57.5	-999
-177.5	-56.5	-999
-177.5	-55.5	-999
-177.5	-54.5	0.0862758
-177.5	-53.5	0.169496
-177.5	-52.5	0.120636
-177.5	-51.5	0.218467
-177.5	-50.5	0.0310268
-177.5	-49.5	0.118145
-177.5	-48.5	-0.0922361
-177.5	-47.5	0.0614903
-177.5	-46.5	0.0507572
-177.5	-45.5	0.0939737
-177.5	-44.5	-0.0204572
-177.5	-43.5	0.00670418
-177.5	-42.5	0.0654138
-177.5	-41.5	0.318821
-177.5	-40.5	0.0973752
-177.5	-39.5	0.0432594
-177.5	-38.5	0.0701839
-177.5	-37.5	0.0317899
-177.5	-36.5	0.0406248
-177.5	-35.5	0.0500263
-177.5	-34.5	0.0521442
-177.5	-33.5	0.0803548
-177.5	-32.5	0.0544858
-177.5	-31.5	0.153529
-177.5	-30.5	0.0950105
-177.5	-29.5	0.0535539
-177.5	-28.5	-0.00816645
-177.5	-27.5	0.0214086
-177.5	-26.5	0.178526
-177.5	-25.5	0.119187
-177.5	-24.5	0.232877
-177.5	-23.5	0.179704
-177.5	-22.5	0.166334
-177.5	-21.5	0.198502
-177.5	-20.5	0.229538
-177.5	-19.5	0.206271
-177.5	-18.5	0.280537
-177.5	-17.5	0.167757
-177.5	-16.5	0.0278627
-177.5	-15.5	0.0561185
-177.5	-14.5	0.032499
-177.5	-13.5	-0.0153732
-177.5	-12.5	-0.0447865
-177.5	-11.5	-0.0732248
-177.5	-10.5	-0.0546666
-177.5	-9.5	-0.0811669
-177.5	-8.5	-0.0645812
-177.5	-7.5	-0.0225278
-177.5	-6.5	0.0177885
-177.5	-5.5	0.0503275
-177.5	-4.5	0.0294617
-177.5	-3.5	0.0178285
-177.5	-2.5	0.0369435
-177.5	-1.5	0.100887
-177.5	-0.5	0.0832777
-177.5	0.5	0.0920198
-177.5	1.5	0.0550286
-177.5	2.5	-0.00076809
-177.5	3.5	-0.00417172
-177.5	4.5	-0.00676193
-177.5	5.5	-0.0356115
-177.5	6.5	-0.0963379
-177.5	7.5	-0.0690766
-177.5	8.5	-0.0331995
-177.5	9.5	-0.0651301
-177.5	10.5	-0.035967
-177.5	11.5	-0.0702258
-177.5	12.5	-0.01377
-177.5	13.5	-0.0256532
-177.5	14.5	-0.033524
-177.5	15.5	-0.00143887
-177.5	16.5	-0.0186121
-177.5	17.5	-0.0162521
-177.5	18.5	0.0491224
-177.5	19.5	0.0702397
-177.5	20.5	0.105282
-177.5	21.5	0.106095
-177.5	22.5	0.141494
-177.5	23.5	0.144414
-177.5	24.5	0.100246
-177.5	25.5	0.0809892
-177.5	26.5	0.0676535
-177.5	27.5	0.0972384
-177.5	28.5	0.00921072
-177.5	29.5	0.0932261
-177.5	30.5	0.109454
-177.5	31.5	-0.0186723
-177.5	32.5	0.0102346
-177.5	33.5	0.130864
-177.5	34.5	0.196751
-177.5	35.5	0.292836
-177.5	36.5	0.352786
-177.5	37.5	0.4141
-177.5	38.5	0.333865
-177.5	39.5	0.527803
-177.5	40.5	0.637759
-177.5	41.5	0.432252
-177.5	42.5	0.288278
-177.5	43.5	0.0890132
-177.5	44.5	0.321441
-177.5	45.5	0.12822
-177.5	46.5	-0.0645028
-177.5	47.5	-0.166865
-177.5	48.5	-0.146802
-177.5	49.5	0.167203
-177.5	50.5	0.176921
-177.5	51.5	0.0389661
-177.5	52.5	0.512608
-177.5	53.5	-999
-177.5	54.5	0.199115
-177.5	55.5	-999
-177.5	56.5	-999
-177.5	57.5	-999
-177.5	58.5	-999
-177.5	59.5	-999
-177.5	60.5	-999
-177.5	61.5	-999
-177.5	62.5	-999
-177.5	63.5	-999
-177.5	64.5	-999
-177.5	65.5	-999
-177.5	66.5	-999
-177.5	67.5	-999
-177.5	68.5	-999
-177.5	69.5	-999
-177.5	70.5	-999
-177.5	71.5	-999
-177.5	72.5	-999
-177.5	73.5	-999
-177.5	74.5	-999
-177.5	75.5	-999
-177.5	76.5	-999
-177.5	77.5	-999
-177.5	78.5	-999
-177.5	79.5	-999
-177.5	80.5	-999
-177.5	81.5	-999
-177.5	82.5	-999
-177.5	83.5	-999
-177.5	84.5	-999
-177.5	85.5	-999
-177.5	86.5	-999
-177.5	87.5	-999
-177.5	88.5	-999
-177.5	89.5	-999
-176.5	-89.5	-999
-176.5	-88.5	-999
-176.5	-87.5	-999
-176.5	-86.5	-999
-176.5	-85.5	-999
-176.5	-84.5	-999
-176.5	-83.5	-999
-176.5	-82.5	-999
-176.5	-81.5	-999
-176.5	-80.5	-999
-176.5	-79.5	-999
-176.5	-78.5	-999
-176.5	-77.5	-999
-176.5	-76.5	-999
-176.5	-75.5	-999
-176.5	-74.5	-999
-176.5	-73.5	-999
-176.5	-72.5	-999
-176.5	-71.5	-999
-176.5	-70.5	-999
-176.5	-69.5	-999
-176.5	-68.5	-999
-176.5	-67.5	-999
-176.5	-66.5	-999
-176.5	-65.5	-999
-176.5	-64.5	-999
-176.5	-63.5	-999
-176.5	-62.5	-999
-176.5	-61.5	-999
-176.5	-60.5	-999
-176.5	-59.5	-999
-176.5	-58.5	-999
-176.5	-57.5	-999
-176.5	-56.5	-999
-176.5	-55.5	-999
-176.5	-54.5	-999
-176.5	-53.5	0.0903654
-176.5	-52.5	0.203749
-176.5	-51.5	0.245674
-176.5	-50.5	0.221929
-176.5	-49.5	0.247862
-176.5	-48.5	0.217677
-176.5	-47.5	0.253488
-176.5	-46.5	0.36682
-176.5	-45.5	0.310346
-176.5	-44.5	0.165956
-176.5	-43.5	0.105091
-176.5	-42.5	0.178036
-176.5	-41.5	0.150685
-176.5	-40.5	0.108177
-176.5	-39.5	0.131829
-176.5	-38.5	0.0844584
-176.5	-37.5	0.0927979
-176.5	-36.5	0.164513
-176.5	-35.5	0.122804
-176.5	-34.5	0.136296
-176.5	-33.5	0.0930493
-176.5	-32.5	0.105573
-176.5	-31.5	0.174189
-176.5	-30.5	0.117473
-176.5	-29.5	0.123988
-176.5	-28.5	0.166928
-176.5	-27.5	0.0999689
-176.5	-26.5	0.117054
-176.5	-25.5	0.186044
-176.5	-24.5	0.181487
-176.5	-23.5	0.162234
-176.5	-22.5	0.223225
-176.5	-21.5	0.100628
-176.5	-20.5	0.111344
-176.5	-19.5	0.159262
-176.5	-18.5	0.130532
-176.5	-17.5	0.0459894
-176.5	-16.5	0.0778014
-176.5	-15.5	0.0468001
-176.5	-14.5	-0.0270488
-176.5	-13.5	-0.0605513
-176.5	-12.5	0.0103536
-176.5	-11.5	-0.0426556
-176.5	-10.5	-0.0360161
-176.5	-9.5	-0.0787953
-176.5	-8.5	-0.0995071
-176.5	-7.5	-0.00390042
-176.5	-6.5	-0.0148999
-176.5	-5.5	0.0711889
-176.5	-4.5	0.0546451
-176.5	-3.5	0.154023
-176.5	-2.5	0.0803222
-176.5	-1.5	0.0336251
-176.5	-0.5	0.0359566
-176.5	0.5	-0.0512135
-176.5	1.5	-0.0844898
-176.5	2.5	-0.0491635
-176.5	3.5	-0.0798115
-176.5	4.5	-0.0812015
-176.5	5.5	-0.102118
-176.5	6.5	-0.138487
-176.5	7.5	-0.0489668
-176.5	8.5	-0.0858533
-176.5	9.5	-0.0347417
-176.5	10.5	0.0175889
-176.5	11.5	-0.0303486
-176.5	12.5	0.0336905
-176.5	13.5	0.0522844
-176.5	14.5	-0.00962486
-176.5	15.5	0.0140421
-176.5	16.5	-0.0196071
-176.5	17.5	0.0520827
-176.5	18.5	0.0439841
-176.5	19.5	0.0174437
-176.5	20.5	0.0786409
-176.5	21.5	0.0928735
-176.5	22.5	0.104439
-176.5	23.5	0.136176
-176.5	24.5	0.0994925
-176.5	25.5	0.108289
-176.5	26.5	0.0629477
-176.5	27.5	0.0986027
-176.5	28.5	0.0988755
-176.5	29.5	0.100664
-176.5	30.5	0.03517
-176.5	31.5	0.100845
-176.5	32.5	-0.0100315
-176.5	33.5	-0.0120747
-176.5	34.5	0.143203
-176.5	35.5	0.373669
-176.5	36.5	0.312595
-176.5	37.5	0.289892
-176.5	38.5	0.482232
-176.5	39.5	0.629472
-176.5	40.5	0.719549
-176.5	41.5	0.441771
-176.5	42.5	0.370883
-176.5	43.5	0.233772
-176.5	44.5	0.116631
-176.5	45.5	0.00373134
-176.5	46.5	0.013548
-176.5	47.5	-0.0492845
-176.5	48.5	-0.134936
-176.5	49.5	-0.112409
-176.5	50.5	0.145684
-176.5	51.5	0.345512
-176.5	52.5	0.344708
-176.5	53.5	-999
-176.5	54.5	0.159252
-176.5	55.5	-999
-176.5	56.5	-999
-176.5	57.5	-999
-176.5	58.5	-999
-176.5	59.5	-999
-176.5	60.5	-999
-176.5	61.5	-999
-176.5	62.5	-999
-176.5	63.5	-999
-176.5	64.5	-999
-176.5	65.5	-999
-176.5	66.5	-999
-176.5	67.5	-999
-176.5	68.5	-999
-176.5	69.5	-999
-176.5	70.5	-999
-176.5	71.5	-999
-176.5	72.5	-999
-176.5	73.5	-999
-176.5	74.5	-999
-176.5	75.5	-999
-176.5	76.5	-999
-176.5	77.5	-999
-176.5	78.5	-999
-176.5	79.5	-999
-176.5	80.5	-999
-176.5	81.5	-999
-176.5	82.5	-999
-176.5	83.5	-999
-176.5	84.5	-999
-176.5	85.5	-999
-176.5	86.5	-999
-176.5	87.5	-999
-176.5	88.5	-999
-176.5	89.5	-999
-175.5	-89.5	-999
-175.5	-88.5	-999
-175.5	-87.5	-999
-175.5	-86.5	-999
-175.5	-85.5	-999
-175.5	-84.5	-999
-175.5	-83.5	-999
-175.5	-82.5	-999
-175.5	-81.5	-999
-175.5	-80.5	-999
-175.5	-79.5	-999
-175.5	-78.5	-999
-175.5	-77.5	-999
-175.5	-76.5	-999
-175.5	-75.5	-999
-175.5	-74.5	-999
-175.5	-73.5	-999
-175.5	-72.5	-999
-175.5	-71.5	-999
-175.5	-70.5	-999
-175.5	-69.5	-999
-175.5	-68.5	-999
-175.5	-67.5	-999
-175.5	-66.5	-999
-175.5	-65.5	-999
-175.5	-64.5	-999
-175.5	-63.5	-999
-175.5	-62.5	-999
-175.5	-61.5	-999
-175.5	-60.5	-999
-175.5	-59.5	-999
-175.5	-58.5	-999
-175.5	-57.5	-999
-175.5	-56.5	-999
-175.5	-55.5	-999
-175.5	-54.5	-999
-175.5	-53.5	0.0891371
-175.5	-52.5	0.157799
-175.5	-51.5	0.178768
-175.5	-50.5	0.118939
-175.5	-49.5	0.249945
-175.5	-48.5	0.183894
-175.5	-47.5	0.297691
-175.5	-46.5	0.345169
-175.5	-45.5	0.253197
-175.5	-44.5	0.196098
-175.5	-43.5	0.0615826
-175.5	-42.5	0.134832
-175.5	-41.5	0.153769
-175.5	-40.5	0.0964306
-175.5	-39.5	0.108089
-175.5	-38.5	0.0996434
-175.5	-37.5	0.0833951
-175.5	-36.5	0.15885
-175.5	-35.5	0.117527
-175.5	-34.5	0.137526
-175.5	-33.5	0.100969
-175.5	-32.5	0.12252
-175.5	-31.5	0.165379
-175.5	-30.5	0.109357
-175.5	-29.5	0.118383
-175.5	-28.5	0.150865
-175.5	-27.5	0.0838048
-175.5	-26.5	0.114645
-175.5	-25.5	0.197574
-175.5	-24.5	0.167449
-175.5	-23.5	0.142837
-175.5	-22.5	0.199316
-175.5	-21.5	0.118405
-175.5	-20.5	0.124693
-175.5	-19.5	0.164109
-175.5	-18.5	0.141264
-175.5	-17.5	0.0356561
-175.5	-16.5	0.076931
-175.5	-15.5	0.0446776
-175.5	-14.5	-0.0408027
-175.5	-13.5	-0.0729237
-175.5	-12.5	4.37979e-05
-175.5	-11.5	-0.0448389
-175.5	-10.5	-0.0416632
-175.5	-9.5	-0.07086
-175.5	-8.5	-0.0815389
-175.5	-7.5	0.0129325
-175.5	-6.5	-0.00725496
-175.5	-5.5	0.0759406
-175.5	-4.5	0.0650082
-175.5	-3.5	0.156122
-175.5	-2.5	0.0936644
-175.5	-1.5	0.0334576
-175.5	-0.5	0.0444915
-175.5	0.5	-0.0547859
-175.5	1.5	-0.0801318
-175.5	2.5	-0.047755
-175.5	3.5	-0.0653626
-175.5	4.5	-0.0886889
-175.5	5.5	-0.0923629
-175.5	6.5	-0.142369
-175.5	7.5	-0.0696079
-175.5	8.5	-0.0794459
-175.5	9.5	-0.0396302
-175.5	10.5	0.000858209
-175.5	11.5	-0.0276973
-175.5	12.5	0.0289104
-175.5	13.5	0.0534443
-175.5	14.5	-0.0199332
-175.5	15.5	0.00842251
-175.5	16.5	-0.0168367
-175.5	17.5	0.0444031
-175.5	18.5	0.0264629
-175.5	19.5	-0.00642183
-175.5	20.5	0.0642824
-175.5	21.5	0.0804297
-175.5	22.5	0.109025
-175.5	23.5	0.117205
-175.5	24.5	0.0859295
-175.5	25.5	0.118704
-175.5	26.5	0.0748119
-175.5	27.5	0.092959
-175.5	28.5	0.0749875
-175.5	29.5	0.0984667
-175.5	30.5	0.0459821
-175.5	31.5	0.0970287
-175.5	32.5	-0.0172378
-175.5	33.5	-0.0100428
-175.5	34.5	0.132774
-175.5	35.5	0.38085
-175.5	36.5	0.338283
-175.5	37.5	0.273859
-175.5	38.5	0.538304
-175.5	39.5	0.632056
-175.5	40.5	0.700691
-175.5	41.5	0.472474
-175.5	42.5	0.396357
-175.5	43.5	0.221181
-175.5	44.5	0.0608576
-175.5	45.5	0.0420967
-175.5	46.5	0.0120241
-175.5	47.5	-0.0913528
-175.5	48.5	-0.0139579
-175.5	49.5	-0.260796
-175.5	50.5	0.116699
-175.5	51.5	0.271871
-175.5	52.5	0.305049
-175.5	53.5	-999
-175.5	54.5	0.272679
-175.5	55.5	-999
-175.5	56.5	-999
-175.5	57.5	-999
-175.5	58.5	-999
-175.5	59.5	-999
-175.5	60.5	-999
-175.5	61.5	-999
-175.5	62.5	-999
-175.5	63.5	-999
-175.5	64.5	-999
-175.5	65.5	-999
-175.5	66.5	-999
-175.5	67.5	-999
-175.5	68.5	-999
-175.5	69.5	-999
-175.5	70.5	-999
-175.5	71.5	-999
-175.5	72.5	-999
-175.5	73.5	-999
-175.5	74.5	-999
-175.5	75.5	-999
-175.5	76.5	-999
-175.5	77.5	-999
-175.5	78.5	-999
-175.5	79.5	-999
-175.5	80.5	-999
-175.5	81.5	-999
-175.5	82.5	-999
-175.5	83.5	-999
-175.5	84.5	-999
-175.5	85.5	-999
-175.5	86.5	-999
-175.5	87.5	-999
-175.5	88.5	-999
-175.5	89.5	-999
-174.5	-89.5	-999
-174.5	-88.5	-999
-174.5	-87.5	-999
-174.5	-86.5	-999
-174.5	-85.5	-999
-174.5	-84.5	-999
-174.5	-83.5	-999
-174.5	-82.5	-999
-174.5	-81.5	-999
-174.5	-80.5	-999
-174.5	-79.5	-999
-174.5	-78.5	-999
-174.5	-77.5	-999
-174.5	-76.5	-999
-174.5	-75.5	-999
-174.5	-74.5	-999
-174.5	-73.5	-999
-174.5	-72.5	-999
-174.5	-71.5	-999
-174.5	-70.5	-999
-174.5	-69.5	-999
-174.5	-68.5	-999
-174.5	-67.5	-999
-174.5	-66.5	-999
-174.5	-65.5	-999
-174.5	-64.5	-999
-174.5	-63.5	-999
-174.5	-62.5	-999
-174.5	-61.5	-999
-174.5	-60.5	-999
-174.5	-59.5	-999
-174.5	-58.5	-999
-174.5	-57.5	-999
-174.5	-56.5	-999
-174.5	-55.5	-999
-174.5	-54.5	-999
-174.5	-53.5	-0.0202872
-174.5	-52.5	0.186042
-174.5	-51.5	0.354054
-174.5	-50.5	0.251442
-174.5	-49.5	0.252041
-174.5	-48.5	0.343313
-174.5	-47.5	0.307782
-174.5	-46.5	0.148134
-174.5	-45.5	0.0286533
-174.5	-44.5	0.220629
-174.5	-43.5	0.307034
-174.5	-42.5	0.127963
-174.5	-41.5	0.0865064
-174.5	-40.5	0.178015
-174.5	-39.5	0.137232
-174.5	-38.5	0.12358
-174.5	-37.5	0.0550264
-174.5	-36.5	0.0772932
-174.5	-35.5	0.129354
-174.5	-34.5	0.134705
-174.5	-33.5	0.116711
-174.5	-32.5	0.0770441
-174.5	-31.5	0.0237691
-174.5	-30.5	0.0111105
-174.5	-29.5	0.0878234
-174.5	-28.5	0.199789
-174.5	-27.5	0.18016
-174.5	-26.5	0.228086
-174.5	-25.5	0.112919
-174.5	-24.5	0.149315
-174.5	-23.5	0.193821
-174.5	-22.5	0.317278
-174.5	-21.5	0.294654
-174.5	-20.5	0.275816
-174.5	-19.5	0.0987825
-174.5	-18.5	0.0768995
-174.5	-17.5	-0.000273641
-174.5	-16.5	0.0590481
-174.5	-15.5	0.065072
-174.5	-14.5	-0.0565385
-174.5	-13.5	-0.0375607
-174.5	-12.5	-0.0541362
-174.5	-11.5	-0.0738633
-174.5	-10.5	-0.0861778
-174.5	-9.5	-0.0193403
-174.5	-8.5	0.00454229
-174.5	-7.5	0.0128312
-174.5	-6.5	0.0179774
-174.5	-5.5	0.0614351
-174.5	-4.5	0.177044
-174.5	-3.5	0.143272
-174.5	-2.5	0.108061
-174.5	-1.5	0.06546
-174.5	-0.5	0.0533379
-174.5	0.5	0.026443
-174.5	1.5	-0.0509765
-174.5	2.5	-0.0433668
-174.5	3.5	-0.0776425
-174.5	4.5	-0.0586523
-174.5	5.5	-0.0992744
-174.5	6.5	-0.0571532
-174.5	7.5	-0.0806003
-174.5	8.5	-0.0759033
-174.5	9.5	-0.0756437
-174.5	10.5	-0.0493459
-174.5	11.5	0.0351198
-174.5	12.5	-0.0101417
-174.5	13.5	-0.0532265
-174.5	14.5	-0.0381698
-174.5	15.5	-0.0385107
-174.5	16.5	-0.00974396
-174.5	17.5	-0.00479989
-174.5	18.5	0.0125073
-174.5	19.5	0.0486693
-174.5	20.5	0.0854347
-174.5	21.5	0.0738489
-174.5	22.5	0.116101
-174.5	23.5	0.0783573
-174.5	24.5	0.12596
-174.5	25.5	0.0807955
-174.5	26.5	0.142867
-174.5	27.5	0.12619
-174.5	28.5	0.0670188
-174.5	29.5	0.102771
-174.5	30.5	0.0652189
-174.5	31.5	0.183321
-174.5	32.5	0.0901436
-174.5	33.5	0.0761332
-174.5	34.5	0.0177355
-174.5	35.5	-0.048871
-174.5	36.5	-0.0382094
-174.5	37.5	-0.12294
-174.5	38.5	-0.0179879
-174.5	39.5	0.136804
-174.5	40.5	0.0374272
-174.5	41.5	0.377109
-174.5	42.5	0.39688
-174.5	43.5	0.304425
-174.5	44.5	0.230915
-174.5	45.5	0.00383636
-174.5	46.5	0.177675
-174.5	47.5	-0.00110124
-174.5	48.5	-0.0729317
-174.5	49.5	0.00607998
-174.5	50.5	0.127776
-174.5	51.5	0.254098
-174.5	52.5	0.347569
-174.5	53.5	-999
-174.5	54.5	0.0779627
-174.5	55.5	-999
-174.5	56.5	-999
-174.5	57.5	-999
-174.5	58.5	-999
-174.5	59.5	-999
-174.5	60.5	-999
-174.5	61.5	-999
-174.5	62.5	-999
-174.5	63.5	-999
-174.5	64.5	-999
-174.5	65.5	-999
-174.5	66.5	-999
-174.5	67.5	-999
-174.5	68.5	-999
-174.5	69.5	-999
-174.5	70.5	-999
-174.5	71.5	-999
-174.5	72.5	-999
-174.5	73.5	-999
-174.5	74.5	-999
-174.5	75.5	-999
-174.5	76.5	-999
-174.5	77.5	-999
-174.5	78.5	-999
-174.5	79.5	-999
-174.5	80.5	-999
-174.5	81.5	-999
-174.5	82.5	-999
-174.5	83.5	-999
-174.5	84.5	-999
-174.5	85.5	-999
-174.5	86.5	-999
-174.5	87.5	-999
-174.5	88.5	-999
-174.5	89.5	-999
-173.5	-89.5	-999
-173.5	-88.5	-999
-173.5	-87.5	-999
-173.5	-86.5	-999
-173.5	-85.5	-999
-173.5	-84.5	-999
-173.5	-83.5	-999
-173.5	-82.5	-999
-173.5	-81.5	-999
-173.5	-80.5	-999
-173.5	-79.5	-999
-173.5	-78.5	-999
-173.5	-77.5	-999
-173.5	-76.5	-999
-173.5	-75.5	-999
-173.5	-74.5	-999
-173.5	-73.5	-999
-173.5	-72.5	-999
-173.5	-71.5	-999
-173.5	-70.5	-999
-173.5	-69.5	-999
-173.5	-68.5	-999
-173.5	-67.5	-999
-173.5	-66.5	-999
-173.5	-65.5	-999
-173.5	-64.5	-999
-173.5	-63.5	-999
-173.5	-62.5	-999
-173.5	-61.5	-999
-173.5	-60.5	-999
-173.5	-59.5	-999
-173.5	-58.5	-999
-173.5	-57.5	-999
-173.5	-56.5	-999
-173.5	-55.5	-999
-173.5	-54.5	-999
-173.5	-53.5	-0.0128677
-173.5	-52.5	0.286359
-173.5	-51.5	0.318322
-173.5	-50.5	0.219016
-173.5	-49.5	0.354134
-173.5	-48.5	0.331997
-173.5	-47.5	0.306106
-173.5	-46.5	0.145687
-173.5	-45.5	0.0263527
-173.5	-44.5	0.253907
-173.5	-43.5	0.283794
-173.5	-42.5	0.125887
-173.5	-41.5	0.101987
-173.5	-40.5	0.178223
-173.5	-39.5	0.134344
-173.5	-38.5	0.140101
-173.5	-37.5	0.0796027
-173.5	-36.5	0.0906895
-173.5	-35.5	0.131312
-173.5	-34.5	0.123902
-173.5	-33.5	0.102247
-173.5	-32.5	0.0606594
-173.5	-31.5	0.0307844
-173.5	-30.5	0.0040618
-173.5	-29.5	0.0834104
-173.5	-28.5	0.201617
-173.5	-27.5	0.207606
-173.5	-26.5	0.229385
-173.5	-25.5	0.155677
-173.5	-24.5	0.196004
-173.5	-23.5	0.206722
-173.5	-22.5	0.316843
-173.5	-21.5	0.266649
-173.5	-20.5	0.279596
-173.5	-19.5	0.0864592
-173.5	-18.5	0.0706544
-173.5	-17.5	-0.00331932
-173.5	-16.5	0.0538805
-173.5	-15.5	0.0587136
-173.5	-14.5	-0.0769992
-173.5	-13.5	-0.0509466
-173.5	-12.5	-0.067793
-173.5	-11.5	-0.0734299
-173.5	-10.5	-0.0885992
-173.5	-9.5	-0.0255573
-173.5	-8.5	0.00751404
-173.5	-7.5	0.0100887
-173.5	-6.5	0.0196469
-173.5	-5.5	0.0643835
-173.5	-4.5	0.177479
-173.5	-3.5	0.151979
-173.5	-2.5	0.117655
-173.5	-1.5	0.0869618
-173.5	-0.5	0.0871031
-173.5	0.5	0.0484361
-173.5	1.5	-0.0402455
-173.5	2.5	-0.0541777
-173.5	3.5	-0.0630093
-173.5	4.5	-0.0696657
-173.5	5.5	-0.113036
-173.5	6.5	-0.0489485
-173.5	7.5	-0.0800079
-173.5	8.5	-0.0702951
-173.5	9.5	-0.0754965
-173.5	10.5	-0.0374734
-173.5	11.5	0.0378793
-173.5	12.5	-0.0263947
-173.5	13.5	-0.0610147
-173.5	14.5	-0.034405
-173.5	15.5	-0.0424555
-173.5	16.5	-0.00840141
-173.5	17.5	-0.00673034
-173.5	18.5	0.0102009
-173.5	19.5	0.0528618
-173.5	20.5	0.0786503
-173.5	21.5	0.0769327
-173.5	22.5	0.116588
-173.5	23.5	0.0808029
-173.5	24.5	0.124959
-173.5	25.5	0.0772058
-173.5	26.5	0.153202
-173.5	27.5	0.143857
-173.5	28.5	0.0610435
-173.5	29.5	0.0815041
-173.5	30.5	0.0562447
-173.5	31.5	0.16703
-173.5	32.5	0.104582
-173.5	33.5	0.0847425
-173.5	34.5	-0.00427622
-173.5	35.5	-0.0433588
-173.5	36.5	-0.0232613
-173.5	37.5	-0.125285
-173.5	38.5	-0.0539751
-173.5	39.5	0.129239
-173.5	40.5	0.018504
-173.5	41.5	0.302873
-173.5	42.5	0.341328
-173.5	43.5	0.324599
-173.5	44.5	0.275286
-173.5	45.5	0.0441064
-173.5	46.5	0.176343
-173.5	47.5	0.0729434
-173.5	48.5	0.0101357
-173.5	49.5	-0.055415
-173.5	50.5	0.111981
-173.5	51.5	0.404235
-173.5	52.5	0.395101
-173.5	53.5	0.661872
-173.5	54.5	0.124058
-173.5	55.5	-999
-173.5	56.5	-999
-173.5	57.5	-999
-173.5	58.5	-999
-173.5	59.5	-999
-173.5	60.5	-999
-173.5	61.5	-999
-173.5	62.5	-999
-173.5	63.5	-999
-173.5	64.5	-999
-173.5	65.5	-999
-173.5	66.5	-999
-173.5	67.5	-999
-173.5	68.5	-999
-173.5	69.5	-999
-173.5	70.5	-999
-173.5	71.5	-999
-173.5	72.5	-999
-173.5	73.5	-999
-173.5	74.5	-999
-173.5	75.5	-999
-173.5	76.5	-999
-173.5	77.5	-999
-173.5	78.5	-999
-173.5	79.5	-999
-173.5	80.5	-999
-173.5	81.5	-999
-173.5	82.5	-999
-173.5	83.5	-999
-173.5	84.5	-999
-173.5	85.5	-999
-173.5	86.5	-999
-173.5	87.5	-999
-173.5	88.5	-999
-173.5	89.5	-999
-172.5	-89.5	-999
-172.5	-88.5	-999
-172.5	-87.5	-999
-172.5	-86.5	-999
-172.5	-85.5	-999
-172.5	-84.5	-999
-172.5	-83.5	-999
-172.5	-82.5	-999
-172.5	-81.5	-999
-172.5	-80.5	-999
-172.5	-79.5	-999
-172.5	-78.5	-999
-172.5	-77.5	-999
-172.5	-76.5	-999
-172.5	-75.5	-999
-172.5	-74.5	-999
-172.5	-73.5	-999
-172.5	-72.5	-999
-172.5	-71.5	-999
-172.5	-70.5	-999
-172.5	-69.5	-999
-172.5	-68.5	-999
-172.5	-67.5	-999
-172.5	-66.5	-999
-172.5	-65.5	-999
-172.5	-64.5	-999
-172.5	-63.5	-999
-172.5	-62.5	-999
-172.5	-61.5	-999
-172.5	-60.5	-999
-172.5	-59.5	-999
-172.5	-58.5	-999
-172.5	-57.5	-999
-172.5	-56.5	-999
-172.5	-55.5	-999
-172.5	-54.5	-999
-172.5	-53.5	0.285589
-172.5	-52.5	0.187431
-172.5	-51.5	0.166135
-172.5	-50.5	0.178963
-172.5	-49.5	0.103662
-172.5	-48.5	0.110024
-172.5	-47.5	0.185227
-172.5	-46.5	0.208555
-172.5	-45.5	0.176282
-172.5	-44.5	0.132849
-172.5	-43.5	0.162977
-172.5	-42.5	0.168659
-172.5	-41.5	0.217392
-172.5	-40.5	0.192975
-172.5	-39.5	0.134072
-172.5	-38.5	0.179652
-172.5	-37.5	0.183159
-172.5	-36.5	0.188848
-172.5	-35.5	0.116698
-172.5	-34.5	0.0425262
-172.5	-33.5	0.0381556
-172.5	-32.5	0.0323469
-172.5	-31.5	0.0413553
-172.5	-30.5	0.151048
-172.5	-29.5	0.109952
-172.5	-28.5	0.113935
-172.5	-27.5	-0.0524891
-172.5	-26.5	-0.00752398
-172.5	-25.5	-0.0278657
-172.5	-24.5	0.0486473
-172.5	-23.5	0.124655
-172.5	-22.5	0.106011
-172.5	-21.5	0.134181
-172.5	-20.5	0.148481
-172.5	-19.5	0.154974
-172.5	-18.5	0.120154
-172.5	-17.5	-0.00631329
-172.5	-16.5	0.0556169
-172.5	-15.5	0.00757795
-172.5	-14.5	-0.0698767
-172.5	-13.5	-0.0534284
-172.5	-12.5	-0.0906099
-172.5	-11.5	-0.0948943
-172.5	-10.5	-0.0779044
-172.5	-9.5	-0.119926
-172.5	-8.5	-0.0729054
-172.5	-7.5	0.0210931
-172.5	-6.5	0.00419232
-172.5	-5.5	0.0249148
-172.5	-4.5	0.0634486
-172.5	-3.5	0.130774
-172.5	-2.5	0.104331
-172.5	-1.5	0.0466557
-172.5	-0.5	-0.0373259
-172.5	0.5	-0.113965
-172.5	1.5	-0.153177
-172.5	2.5	-0.206897
-172.5	3.5	-0.120919
-172.5	4.5	-0.147932
-172.5	5.5	-0.0774493
-172.5	6.5	0.00931401
-172.5	7.5	-0.0736616
-172.5	8.5	-0.0587448
-172.5	9.5	-0.0490915
-172.5	10.5	-0.0440561
-172.5	11.5	-0.0981074
-172.5	12.5	-0.0297188
-172.5	13.5	0.0191108
-172.5	14.5	-0.0542378
-172.5	15.5	0.0160589
-172.5	16.5	0.0562224
-172.5	17.5	0.0476613
-172.5	18.5	0.0320051
-172.5	19.5	0.0152719
-172.5	20.5	0.00821069
-172.5	21.5	0.0165763
-172.5	22.5	-0.00394972
-172.5	23.5	0.00350379
-172.5	24.5	-0.00205066
-172.5	25.5	0.0780502
-172.5	26.5	0.132641
-172.5	27.5	0.127704
-172.5	28.5	0.109395
-172.5	29.5	0.143785
-172.5	30.5	0.110194
-172.5	31.5	0.133541
-172.5	32.5	0.176715
-172.5	33.5	0.124966
-172.5	34.5	0.221967
-172.5	35.5	0.106195
-172.5	36.5	0.133927
-172.5	37.5	0.261973
-172.5	38.5	0.274212
-172.5	39.5	0.292206
-172.5	40.5	0.39094
-172.5	41.5	0.233398
-172.5	42.5	0.17085
-172.5	43.5	0.127491
-172.5	44.5	0.125026
-172.5	45.5	-0.0799946
-172.5	46.5	0.0762075
-172.5	47.5	-0.0182275
-172.5	48.5	-0.239855
-172.5	49.5	-0.093241
-172.5	50.5	-0.113134
-172.5	51.5	0.168678
-172.5	52.5	0.224727
-172.5	53.5	-999
-172.5	54.5	-999
-172.5	55.5	-999
-172.5	56.5	-999
-172.5	57.5	-999
-172.5	58.5	-999
-172.5	59.5	-999
-172.5	60.5	-999
-172.5	61.5	-999
-172.5	62.5	-999
-172.5	63.5	-999
-172.5	64.5	-999
-172.5	65.5	-999
-172.5	66.5	-999
-172.5	67.5	-999
-172.5	68.5	-999
-172.5	69.5	-999
-172.5	70.5	-999
-172.5	71.5	-999
-172.5	72.5	-999
-172.5	73.5	-999
-172.5	74.5	-999
-172.5	75.5	-999
-172.5	76.5	-999
-172.5	77.5	-999
-172.5	78.5	-999
-172.5	79.5	-999
-172.5	80.5	-999
-172.5	81.5	-999
-172.5	82.5	-999
-172.5	83.5	-999
-172.5	84.5	-999
-172.5	85.5	-999
-172.5	86.5	-999
-172.5	87.5	-999
-172.5	88.5	-999
-172.5	89.5	-999
-171.5	-89.5	-999
-171.5	-88.5	-999
-171.5	-87.5	-999
-171.5	-86.5	-999
-171.5	-85.5	-999
-171.5	-84.5	-999
-171.5	-83.5	-999
-171.5	-82.5	-999
-171.5	-81.5	-999
-171.5	-80.5	-999
-171.5	-79.5	-999
-171.5	-78.5	-999
-171.5	-77.5	-999
-171.5	-76.5	-999
-171.5	-75.5	-999
-171.5	-74.5	-999
-171.5	-73.5	-999
-171.5	-72.5	-999
-171.5	-71.5	-999
-171.5	-70.5	-999
-171.5	-69.5	-999
-171.5	-68.5	-999
-171.5	-67.5	-999
-171.5	-66.5	-999
-171.5	-65.5	-999
-171.5	-64.5	-999
-171.5	-63.5	-999
-171.5	-62.5	-999
-171.5	-61.5	-999
-171.5	-60.5	-999
-171.5	-59.5	-999
-171.5	-58.5	-999
-171.5	-57.5	-999
-171.5	-56.5	-999
-171.5	-55.5	-999
-171.5	-54.5	-999
-171.5	-53.5	0.269494
-171.5	-52.5	0.187
-171.5	-51.5	0.105861
-171.5	-50.5	0.141821
-171.5	-49.5	0.0797362
-171.5	-48.5	0.133276
-171.5	-47.5	0.198877
-171.5	-46.5	0.219124
-171.5	-45.5	0.162421
-171.5	-44.5	0.145945
-171.5	-43.5	0.188372
-171.5	-42.5	0.166175
-171.5	-41.5	0.180658
-171.5	-40.5	0.188942
-171.5	-39.5	0.14557
-171.5	-38.5	0.199931
-171.5	-37.5	0.180656
-171.5	-36.5	0.180803
-171.5	-35.5	0.135778
-171.5	-34.5	0.0560491
-171.5	-33.5	0.0428227
-171.5	-32.5	0.0402748
-171.5	-31.5	0.036362
-171.5	-30.5	0.148401
-171.5	-29.5	0.119665
-171.5	-28.5	0.122466
-171.5	-27.5	-0.0418423
-171.5	-26.5	-0.0071558
-171.5	-25.5	-0.0109527
-171.5	-24.5	0.0503454
-171.5	-23.5	0.102216
-171.5	-22.5	0.107005
-171.5	-21.5	0.141926
-171.5	-20.5	0.147675
-171.5	-19.5	0.165691
-171.5	-18.5	0.115253
-171.5	-17.5	-0.02405
-171.5	-16.5	0.0438329
-171.5	-15.5	-0.00289721
-171.5	-14.5	-0.0654461
-171.5	-13.5	-0.0546751
-171.5	-12.5	-0.0988235
-171.5	-11.5	-0.0952721
-171.5	-10.5	-0.064491
-171.5	-9.5	-0.103228
-171.5	-8.5	-0.0594051
-171.5	-7.5	0.0366906
-171.5	-6.5	0.00990115
-171.5	-5.5	0.0183962
-171.5	-4.5	0.0461936
-171.5	-3.5	0.131615
-171.5	-2.5	0.122525
-171.5	-1.5	0.057136
-171.5	-0.5	-0.042478
-171.5	0.5	-0.120326
-171.5	1.5	-0.154207
-171.5	2.5	-0.20614
-171.5	3.5	-0.120822
-171.5	4.5	-0.141515
-171.5	5.5	-0.0831991
-171.5	6.5	0.00390894
-171.5	7.5	-0.0650429
-171.5	8.5	-0.0665432
-171.5	9.5	-0.0500148
-171.5	10.5	-0.0478183
-171.5	11.5	-0.102278
-171.5	12.5	-0.0390839
-171.5	13.5	0.0159341
-171.5	14.5	-0.0410993
-171.5	15.5	0.00946775
-171.5	16.5	0.0433431
-171.5	17.5	0.0404118
-171.5	18.5	0.032425
-171.5	19.5	0.0130625
-171.5	20.5	-0.0060685
-171.5	21.5	-0.00618941
-171.5	22.5	-0.0326352
-171.5	23.5	-0.0252888
-171.5	24.5	-0.0115765
-171.5	25.5	0.0718081
-171.5	26.5	0.124637
-171.5	27.5	0.115317
-171.5	28.5	0.0911693
-171.5	29.5	0.129386
-171.5	30.5	0.104094
-171.5	31.5	0.125688
-171.5	32.5	0.144267
-171.5	33.5	0.106179
-171.5	34.5	0.214686
-171.5	35.5	0.125901
-171.5	36.5	0.139722
-171.5	37.5	0.330475
-171.5	38.5	0.253052
-171.5	39.5	0.31457
-171.5	40.5	0.424361
-171.5	41.5	0.286513
-171.5	42.5	0.215595
-171.5	43.5	0.103338
-171.5	44.5	0.09737
-171.5	45.5	-0.0881442
-171.5	46.5	0.0821762
-171.5	47.5	0.00143465
-171.5	48.5	-0.199044
-171.5	49.5	-0.0220597
-171.5	50.5	-0.0953596
-171.5	51.5	0.206079
-171.5	52.5	0.326031
-171.5	53.5	-999
-171.5	54.5	-999
-171.5	55.5	0.215048
-171.5	56.5	-999
-171.5	57.5	-999
-171.5	58.5	-999
-171.5	59.5	-999
-171.5	60.5	-999
-171.5	61.5	-999
-171.5	62.5	-999
-171.5	63.5	-999
-171.5	64.5	-999
-171.5	65.5	-999
-171.5	66.5	-999
-171.5	67.5	-999
-171.5	68.5	-999
-171.5	69.5	-999
-171.5	70.5	-999
-171.5	71.5	-999
-171.5	72.5	-999
-171.5	73.5	-999
-171.5	74.5	-999
-171.5	75.5	-999
-171.5	76.5	-999
-171.5	77.5	-999
-171.5	78.5	-999
-171.5	79.5	-999
-171.5	80.5	-999
-171.5	81.5	-999
-171.5	82.5	-999
-171.5	83.5	-999
-171.5	84.5	-999
-171.5	85.5	-999
-171.5	86.5	-999
-171.5	87.5	-999
-171.5	88.5	-999
-171.5	89.5	-999
-170.5	-89.5	-999
-170.5	-88.5	-999
-170.5	-87.5	-999
-170.5	-86.5	-999
-170.5	-85.5	-999
-170.5	-84.5	-999
-170.5	-83.5	-999
-170.5	-82.5	-999
-170.5	-81.5	-999
-170.5	-80.5	-999
-170.5	-79.5	-999
-170.5	-78.5	-999
-170.5	-77.5	-999
-170.5	-76.5	-999
-170.5	-75.5	-999
-170.5	-74.5	-999
-170.5	-73.5	-999
-170.5	-72.5	-999
-170.5	-71.5	-999
-170.5	-70.5	-999
-170.5	-69.5	-999
-170.5	-68.5	-999
-170.5	-67.5	-999
-170.5	-66.5	-999
-170.5	-65.5	-999
-170.5	-64.5	-999
-170.5	-63.5	-999
-170.5	-62.5	-999
-170.5	-61.5	-999
-170.5	-60.5	-999
-170.5	-59.5	-999
-170.5	-58.5	-999
-170.5	-57.5	-999
-170.5	-56.5	-999
-170.5	-55.5	-999
-170.5	-54.5	-999
-170.5	-53.5	0.122453
-170.5	-52.5	0.121643
-170.5	-51.5	0.132853
-170.5	-50.5	0.268286
-170.5	-49.5	0.198935
-170.5	-48.5	0.112138
-170.5	-47.5	-0.0154701
-170.5	-46.5	0.0469447
-170.5	-45.5	0.244684
-170.5	-44.5	0.167655
-170.5	-43.5	0.14157
-170.5	-42.5	0.199681
-170.5	-41.5	0.18775
-170.5	-40.5	0.175725
-170.5	-39.5	0.0588343
-170.5	-38.5	0.0434953
-170.5	-37.5	0.110073
-170.5	-36.5	0.161623
-170.5	-35.5	0.14406
-170.5	-34.5	0.169215
-170.5	-33.5	0.158671
-170.5	-32.5	0.22947
-170.5	-31.5	0.213634
-170.5	-30.5	0.0926826
-170.5	-29.5	0.00639177
-170.5	-28.5	-0.0120916
-170.5	-27.5	-0.0504867
-170.5	-26.5	0.0880806
-170.5	-25.5	0.118709
-170.5	-24.5	0.134604
-170.5	-23.5	0.0790943
-170.5	-22.5	0.0559895
-170.5	-21.5	0.0375846
-170.5	-20.5	-0.00608635
-170.5	-19.5	0.119844
-170.5	-18.5	0.0827447
-170.5	-17.5	0.0721937
-170.5	-16.5	0.0463339
-170.5	-15.5	-0.0202892
-170.5	-14.5	-0.0498222
-170.5	-13.5	-0.0539872
-170.5	-12.5	-0.112138
-170.5	-11.5	-0.093186
-170.5	-10.5	-0.113055
-170.5	-9.5	-0.0524213
-170.5	-8.5	-0.0521392
-170.5	-7.5	-0.00299226
-170.5	-6.5	-0.0249579
-170.5	-5.5	-0.0258887
-170.5	-4.5	-0.0270842
-170.5	-3.5	0.0454024
-170.5	-2.5	0.0943841
-170.5	-1.5	0.0448452
-170.5	-0.5	-0.0407422
-170.5	0.5	-0.122127
-170.5	1.5	-0.120598
-170.5	2.5	-0.140886
-170.5	3.5	-0.0959565
-170.5	4.5	-0.146347
-170.5	5.5	-0.100359
-170.5	6.5	0.0136803
-170.5	7.5	-0.0437445
-170.5	8.5	-0.0457203
-170.5	9.5	-0.0233232
-170.5	10.5	-0.0315719
-170.5	11.5	-0.0730677
-170.5	12.5	-0.0489403
-170.5	13.5	0.0570709
-170.5	14.5	0.0202277
-170.5	15.5	0.0369817
-170.5	16.5	-0.0446477
-170.5	17.5	0.00364018
-170.5	18.5	0.00308719
-170.5	19.5	0.0195417
-170.5	20.5	-0.0312004
-170.5	21.5	-0.00232114
-170.5	22.5	0.0481396
-170.5	23.5	0.0729272
-170.5	24.5	0.045533
-170.5	25.5	0.0853481
-170.5	26.5	0.0665153
-170.5	27.5	0.0462899
-170.5	28.5	0.0962213
-170.5	29.5	0.119038
-170.5	30.5	0.125922
-170.5	31.5	0.226692
-170.5	32.5	0.122449
-170.5	33.5	0.400922
-170.5	34.5	0.24969
-170.5	35.5	0.12613
-170.5	36.5	0.323438
-170.5	37.5	0.112693
-170.5	38.5	-0.0134848
-170.5	39.5	0.343784
-170.5	40.5	0.707027
-170.5	41.5	0.282829
-170.5	42.5	0.311199
-170.5	43.5	0.147092
-170.5	44.5	-0.0198925
-170.5	45.5	0.0668533
-170.5	46.5	0.154297
-170.5	47.5	0.0720871
-170.5	48.5	0.0259941
-170.5	49.5	0.274
-170.5	50.5	-0.0197753
-170.5	51.5	0.416692
-170.5	52.5	0.243893
-170.5	53.5	0.338106
-170.5	54.5	-999
-170.5	55.5	0.633595
-170.5	56.5	-999
-170.5	57.5	-999
-170.5	58.5	-999
-170.5	59.5	-999
-170.5	60.5	-999
-170.5	61.5	-999
-170.5	62.5	-999
-170.5	63.5	-999
-170.5	64.5	-999
-170.5	65.5	-999
-170.5	66.5	-999
-170.5	67.5	-999
-170.5	68.5	-999
-170.5	69.5	-999
-170.5	70.5	-999
-170.5	71.5	-999
-170.5	72.5	-999
-170.5	73.5	-999
-170.5	74.5	-999
-170.5	75.5	-999
-170.5	76.5	-999
-170.5	77.5	-999
-170.5	78.5	-999
-170.5	79.5	-999
-170.5	80.5	-999
-170.5	81.5	-999
-170.5	82.5	-999
-170.5	83.5	-999
-170.5	84.5	-999
-170.5	85.5	-999
-170.5	86.5	-999
-170.5	87.5	-999
-170.5	88.5	-999
-170.5	89.5	-999
-169.5	-89.5	-999
-169.5	-88.5	-999
-169.5	-87.5	-999
-169.5	-86.5	-999
-169.5	-85.5	-999
-169.5	-84.5	-999
-169.5	-83.5	-999
-169.5	-82.5	-999
-169.5	-81.5	-999
-169.5	-80.5	-999
-169.5	-79.5	-999
-169.5	-78.5	-999
-169.5	-77.5	-999
-169.5	-76.5	-999
-169.5	-75.5	-999
-169.5	-74.5	-999
-169.5	-73.5	-999
-169.5	-72.5	-999
-169.5	-71.5	-999
-169.5	-70.5	-999
-169.5	-69.5	-999
-169.5	-68.5	-999
-169.5	-67.5	-999
-169.5	-66.5	-999
-169.5	-65.5	-999
-169.5	-64.5	-999
-169.5	-63.5	-999
-169.5	-62.5	-999
-169.5	-61.5	-999
-169.5	-60.5	-999
-169.5	-59.5	-999
-169.5	-58.5	-999
-169.5	-57.5	-999
-169.5	-56.5	-999
-169.5	-55.5	-999
-169.5	-54.5	0.113624
-169.5	-53.5	0.136225
-169.5	-52.5	0.129455
-169.5	-51.5	0.11356
-169.5	-50.5	0.279115
-169.5	-49.5	0.141812
-169.5	-48.5	0.171429
-169.5	-47.5	-0.00582593
-169.5	-46.5	0.0438426
-169.5	-45.5	0.242519
-169.5	-44.5	0.171594
-169.5	-43.5	0.162028
-169.5	-42.5	0.226028
-169.5	-41.5	0.198506
-169.5	-40.5	0.18543
-169.5	-39.5	0.0780029
-169.5	-38.5	0.0370364
-169.5	-37.5	0.104463
-169.5	-36.5	0.157583
-169.5	-35.5	0.141742
-169.5	-34.5	0.162145
-169.5	-33.5	0.171393
-169.5	-32.5	0.217159
-169.5	-31.5	0.182163
-169.5	-30.5	0.0858438
-169.5	-29.5	0.0234384
-169.5	-28.5	-0.0206999
-169.5	-27.5	-0.0421764
-169.5	-26.5	0.0496297
-169.5	-25.5	0.105682
-169.5	-24.5	0.133242
-169.5	-23.5	0.0648871
-169.5	-22.5	0.0569572
-169.5	-21.5	0.0279218
-169.5	-20.5	-0.0273958
-169.5	-19.5	0.120526
-169.5	-18.5	0.0993936
-169.5	-17.5	0.0662956
-169.5	-16.5	0.040869
-169.5	-15.5	-0.0245
-169.5	-14.5	-0.0637896
-169.5	-13.5	-0.0609904
-169.5	-12.5	-0.113485
-169.5	-11.5	-0.0931707
-169.5	-10.5	-0.110123
-169.5	-9.5	-0.049482
-169.5	-8.5	-0.0390772
-169.5	-7.5	-0.0107924
-169.5	-6.5	-0.0239238
-169.5	-5.5	-0.0132992
-169.5	-4.5	-0.0219203
-169.5	-3.5	0.0462727
-169.5	-2.5	0.0994373
-169.5	-1.5	0.0610975
-169.5	-0.5	-0.0172674
-169.5	0.5	-0.113713
-169.5	1.5	-0.119361
-169.5	2.5	-0.12466
-169.5	3.5	-0.0991123
-169.5	4.5	-0.132608
-169.5	5.5	-0.0937516
-169.5	6.5	0.00533818
-169.5	7.5	-0.0326912
-169.5	8.5	-0.0392068
-169.5	9.5	-0.032441
-169.5	10.5	-0.0321279
-169.5	11.5	-0.0753616
-169.5	12.5	-0.0415447
-169.5	13.5	0.0567891
-169.5	14.5	-0.000946527
-169.5	15.5	0.0184012
-169.5	16.5	-0.044913
-169.5	17.5	-0.00760756
-169.5	18.5	-0.00618464
-169.5	19.5	0.0355918
-169.5	20.5	-0.0243392
-169.5	21.5	0.001249
-169.5	22.5	0.0476072
-169.5	23.5	0.0553894
-169.5	24.5	0.0393105
-169.5	25.5	0.0863618
-169.5	26.5	0.0596499
-169.5	27.5	0.0513049
-169.5	28.5	0.0935606
-169.5	29.5	0.119504
-169.5	30.5	0.112356
-169.5	31.5	0.228444
-169.5	32.5	0.129577
-169.5	33.5	0.387786
-169.5	34.5	0.263032
-169.5	35.5	0.149414
-169.5	36.5	0.320551
-169.5	37.5	0.137712
-169.5	38.5	-0.00585524
-169.5	39.5	0.365673
-169.5	40.5	0.687262
-169.5	41.5	0.21555
-169.5	42.5	0.308165
-169.5	43.5	0.0878228
-169.5	44.5	-0.0137368
-169.5	45.5	0.111581
-169.5	46.5	0.225163
-169.5	47.5	0.0434318
-169.5	48.5	0.0820428
-169.5	49.5	0.240606
-169.5	50.5	0.00778589
-169.5	51.5	0.421019
-169.5	52.5	0.313427
-169.5	53.5	0.345695
-169.5	54.5	-999
-169.5	55.5	-999
-169.5	56.5	-999
-169.5	57.5	-999
-169.5	58.5	-999
-169.5	59.5	-999
-169.5	60.5	-999
-169.5	61.5	-999
-169.5	62.5	-999
-169.5	63.5	-999
-169.5	64.5	-999
-169.5	65.5	-999
-169.5	66.5	-999
-169.5	67.5	-999
-169.5	68.5	-999
-169.5	69.5	-999
-169.5	70.5	-999
-169.5	71.5	-999
-169.5	72.5	-999
-169.5	73.5	-999
-169.5	74.5	-999
-169.5	75.5	-999
-169.5	76.5	-999
-169.5	77.5	-999
-169.5	78.5	-999
-169.5	79.5	-999
-169.5	80.5	-999
-169.5	81.5	-999
-169.5	82.5	-999
-169.5	83.5	-999
-169.5	84.5	-999
-169.5	85.5	-999
-169.5	86.5	-999
-169.5	87.5	-999
-169.5	88.5	-999
-169.5	89.5	-999
-168.5	-89.5	-999
-168.5	-88.5	-999
-168.5	-87.5	-999
-168.5	-86.5	-999
-168.5	-85.5	-999
-168.5	-84.5	-999
-168.5	-83.5	-999
-168.5	-82.5	-999
-168.5	-81.5	-999
-168.5	-80.5	-999
-168.5	-79.5	-999
-168.5	-78.5	-999
-168.5	-77.5	-999
-168.5	-76.5	-999
-168.5	-75.5	-999
-168.5	-74.5	-999
-168.5	-73.5	-999
-168.5	-72.5	-999
-168.5	-71.5	-999
[truncated: 62,801 more rows]
